# Supplementary material for: Mixed oligosaccharides-induced changes in bacterial assembly during cucumber (Cucumis sativus L.) growth
Source: Front Microbiol. 2023 Jul 10;14:1195096. doi: 10.3389/fmicb.2023.1195096 (PMC10364802; doi:10.3389/fmicb.2023.1195096)
Supplement: Supplementary file 1 [file Table_1.xlsx]

## Sheet: chlorophyll (SPAD)
Table S1A SPAD values of cucumber leaves in different treatment groups at different growing stages
Group	FFL	FFR	SPU
WM	49.55 b	47.19 b	45.59 b
RT	49.43 b	47.74 b	45.21 b
MixOS	52.64 a	52.60 a	48.39 a

## Sheet: SOD
Table S1B Dynamics of superoxide dismutase (SOD) activities in different treatment groups at different growing stages (U/g)
Group	FFL	FFR	SPU
WM	205.16 c	200.61 b	303.70 c
RT	239.26 b	244.65 b	344.31 b
MixOS	331.71 a	342.38 a	551.36 a

## Sheet: CAT
Table S1C Dynamics of catalase (CAT) activities in different treatment groups at different growing stages (U/g)
Group	FFL	FFR	SPU
WM	329.15 c	366.69 c	424.38 b
RT	426.53 b	438.29 b	441.97 b
MixOS	462.19 a	498.93 a	557.64 a

## Sheet: POD
Table S1D Dynamics of peroxidase (POD) activities in different treatment groups at different growing stages (U/g)
Group	FFL	FFR	SPU
WM	422.19 b	463.79 a	495.25 c
RT	463.92 a	438.30 b	546.82 b
MixOS	472.59 a	510.81 a	586.85 a
