# Supplementary material for: Mixed oligosaccharides-induced changes in bacterial assembly during cucumber (Cucumis sativus L.) growth
Source: Front Microbiol. 2023 Jul 10;14:1195096. doi: 10.3389/fmicb.2023.1195096 (PMC10364802; doi:10.3389/fmicb.2023.1195096)
Supplement: Supplementary file 2 [file Table_2.xlsx]

## Sheet: Sheet1
Table S2 Statistical result for single plant yield of cucumber
Group	Early fruit stage	Yield increased compared to WM (%)	Full fruit stage	Yield increased compared to WM (%)	Late fruit stage	Yield increased compared to WM (%)	Yield per plant	Yield increased compared to WM (%)
WM	1.02	/	1.05	/	0.78	/	2.86	/
RT	0.98	-4.74	1.04	-1.38	0.67	-14.58	2.68	-6.2
MixOS	1.06	3.64	1.13	7.37	0.81	3.25	3	4.9
