# Supplementary material for: Mixed oligosaccharides-induced changes in bacterial assembly during cucumber (Cucumis sativus L.) growth
Source: Front Microbiol. 2023 Jul 10;14:1195096. doi: 10.3389/fmicb.2023.1195096 (PMC10364802; doi:10.3389/fmicb.2023.1195096)
Supplement: Supplementary file 3 [file Table_3.xlsx]

## Sheet: genus_cor_final
	ASV_1650_Lysobacter	ASV_1211_Xenophilus	ASV_1820_Mesorhizobium	ASV_745_Rhizobium	ASV_1351_Microbulbifer	ASV_1139_Lysinibacillus	ASV_1442_Sphingomonas	ASV_454_Pseudomonas	ASV_414_Bacillus	ASV_1177_Lysobacter	ASV_819_Xenophilus	ASV_313_Pseudomonas	ASV_1363_Lechevalieria	ASV_373_Bacillus	ASV_89_Microbacterium	ASV_62_Microbacterium	ASV_177_Flavobacterium	ASV_328_Flavobacterium	ASV_289_Nocardiopsis	ASV_320_Luteimonas	ASV_201_Flavobacterium	ASV_97_Pseudonocardia	ASV_202_Nocardiopsis	ASV_68_Shinella	ASV_173_Lechevalieria	ASV_122_Lentzea	ASV_96_Cellvibrio	ASV_17_Lechevalieria	ASV_9_Lechevalieria
Carbon fixation pathways in prokaryotes	-0.538969	0	0.751739	0	-0.590028	0.646836	0	0	0	-0.544204	0	0	0	0	0.578632	0.582747	0	0	0.653816	0.616951	0	0.693143	0.670251	0.7574	0	0	-0.515496	0	0
Chaperones and folding catalysts	-0.507457	0	0.763485	0	-0.608467	0.534247	0	0	0	0	0	0	0	0	0.504854	0	0	0	0.640107	0	0	0.577268	0.648224	0.628885	0	0	0	0	0
Cytoskeleton proteins	0	0	0.737644	0	-0.58861	0.513274	0	0	0	0	0	0	0	0	0	0	0	0	0.623235	0	0	0.573054	0.614659	0.622564	0	0	0	0	0
D-Alanine metabolism	-0.51289	0	0.782279	0	-0.616977	0.632486	0	0	0	-0.50113	0	0	0	0	0.627115	0.608762	0	0	0.664362	0.610687	0	0.702623	0.677593	0.762667	-0.507757	-0.521694	0	0	0
D-Arginine and D-ornithine metabolism	0	0	0.645184	0	-0.647096	0.610725	0	0	0	-0.652752	0	0	0	0	0.519878	0.539839	0	0	0.516465	0.616747	0	0.64133	0.593463	0.700878	0	0	-0.585013	0.52349	0.517295
Dioxin degradation	0	0	0.521519	0	-0.544641	0	0	0	0	-0.651364	0	0	0	0	0	0	0	0	0	0	0	0	0	0.56568	0	0	-0.563017	0.537668	0.562436
Ether lipid metabolism	-0.73891	0	0.61901	0	0	0.515482	0	0	0	-0.699691	0	0	0	0	0	0	0	0	0	0.572063	0	0.551986	0	0.647846	0	0	0	0.651187	0.636739
Ethylbenzene degradation	-0.517237	0	0.767009	0	-0.646762	0.657874	0	0	0	-0.521091	0	0	0	0	0.602874	0.611884	0	0	0.653816	0.625302	0	0.712104	0.676545	0.766881	0	-0.516529	-0.517562	0	0
Fatty acid biosynthesis	-0.533536	0	0.751739	0	-0.582937	0.646836	0	0	0	-0.540002	0	0	0	0	0.569146	0.575462	0	0	0.643271	0.616951	0	0.677341	0.670251	0.74792	0	0	-0.525827	0	0
Fatty acid metabolism	-0.555269	0	0.673042	0	-0.567335	0.625863	0	0	0	-0.676578	0	0	0	0	0.549121	0.550487	0	0	0.551526	0.662883	0	0.66154	0.609415	0.739492	0	0	-0.544422	0.578947	0.562436
Flagellar assembly	0	0	0.729422	0	-0.516275	0	0	0	0	0	0	0	0	0	0	0	0	0	0.662253	0	0	0.539345	0.620953	0.557253	0	0	0	0	0
Flavonoid biosynthesis	0	0	0.69301	0	0	0.603787	0	0	0	-0.506383	0	0	0	0	0	0.552569	0	0	0.615853	0.597117	0	0.634152	0.584241	0.731065	0	0	-0.508265	0	0
Fluorobenzoate degradation	-0.52593	0	0.73412	0	-0.567335	0.649043	0	0	0	-0.527395	0	0	0	0	0.540689	0.586909	0	0	0.640107	0.649312	0	0.679448	0.638784	0.7574	0	0	-0.538223	0	0
Glutathione metabolism	0	0	0.763485	0	-0.662363	0.562946	0	0	0	0	0	0	0	0	0.517502	0.544244	0	0	0.619016	0.520911	0	0.604656	0.635637	0.660487	0	0	0	0	0
Glycan biosynthesis and metabolism	0	0	0.720025	0	-0.581518	0	0	0	0	0	0	0	0	0	0	0	0	0	0.629562	0	0	0.510903	0.638784	0.538292	0	0	0	0	0
Glycine	serine and threonine metabolism	-0.51941	0	0.767009	0	-0.616977	0.646836	0	0	0	-0.527395	0	0	0	0	0.602874	0.599396	0	0	0.653816	0.625302	0	0.702623	0.670251	0.766881	0	-0.501033	-0.519628	0	0
Glycosaminoglycan degradation	-0.61286	0	0.635455	0	-0.507765	0.594956	0	0	0	-0.654516	0	0	0	0	0	0	0	0	0	0.650356	0	0.617297	0.516062	0.693143	0	0	-0.527893	0.628483	0.585139
Glycosyltransferases	-0.568308	0	0.751739	0	-0.590028	0.632486	0	0	0	-0.538951	0	0	0	0	0.565985	0.546325	0	0	0.653816	0.580414	0	0.675235	0.66186	0.739492	0	0	0	0	0
Indole alkaloid biosynthesis	0	0	0.535614	0	-0.514856	0.608202	0	0	0	-0.75012	0	0	0	0	0	0	0	0	0	0.693156	0	0.614137	0	0.688929	0	0	-0.645662	0.713106	0.698658
Inorganic ion transport and metabolism	0	0	0.769358	0	-0.662363	0.611514	0	0	0	0	0	0	0	0	0.567038	0.60564	0	0	0.629562	0.6086	0	0.667861	0.674447	0.721585	-0.524303	-0.532025	-0.534091	0	0
Inositol phosphate metabolism	-0.503111	0	0.727073	0	-0.616977	0.635798	0	0	0	-0.596734	0	0	0	0	0.59655	0.598356	0	0	0.592653	0.667059	0	0.695249	0.644028	0.761614	-0.510859	-0.504133	-0.569215	0	0
Insulin signaling pathway	-0.52593	0	0.782279	0	-0.598538	0.603787	0	0	0	0	0	0	0	0	0.641871	0.610843	0	0	0.683344	0.573107	0	0.675235	0.662909	0.750027	0	-0.506199	0	0	0
Ion channels	0	0	0.724724	0	-0.540386	0.592749	0	0	0	-0.614594	0	0	0	0	0.646087	0.631656	0	0	0	0.733869	0	0.65522	0	0.743706	-0.52844	0	0	0.527348	0.545924
Isoflavonoid biosynthesis	0	0	0	0	0	0	0	0	0	0	0	0	0	0.506316	0	-0.527891	0	0	0	-0.626795	0	0	0	-0.534907	0	0	0.560786	0	0
Linoleic acid metabolism	-0.510717	0	0.748216	0	-0.609885	0.631382	0	0	0	-0.556811	0	0	0	0	0.59128	0.592112	0	0	0.609526	0.635741	0	0.678395	0.657664	0.746866	-0.523269	-0.523761	-0.548554	0	0
Lipid biosynthesis proteins	-0.568308	0	0.717676	0	-0.567335	0.64242	0	0	0	-0.657668	0	0	0	0	0.559661	0.565056	0	0	0.589489	0.662883	0	0.680502	0.626197	0.758454	0	0	-0.520661	0.54386	0.529412
Lipid metabolism	-0.553381	0	0.701006	0	-0.649224	0.614038	0	0	0	-0.607553	0	0	0	0	0.538332	0.527866	0	0	0.538094	0.600558	0	0.633952	0.62757	0.69192	-0.512158	-0.515762	-0.5323	0	0
Lipoic acid metabolism	0	0	0.769358	0	-0.669455	0.597164	0	0	0	0	0	0	0	0	0.573362	0.576503	0	0	0.629562	0.572063	0	0.665754	0.65242	0.713157	0	0	0	0	0
Lipopolysaccharide biosynthesis proteins	0	0	0.795199	0	-0.635415	0.521001	0.516683	0	0	0	0	0	0	0	0	0.510944	0.58105	0	0.597926	0	0	0.595176	0.62305	0.580428	-0.583248	-0.617769	0	0	0
MAPK signaling pathway - yeast	0	0	0.729422	0	-0.6652	0.53535	0	0	0	0	0	0	0	0	0	0.510944	0	0	0.611635	0	0	0.603603	0.629344	0.632045	0	0	0	0	0
N-Glycan biosynthesis	-0.585695	0	0.70593	0	-0.519111	0.665601	0	0	0	-0.669224	0	0	0	0	0.517502	0.55465	0	0	0.573671	0.695244	0	0.695249	0.58529	0.782682	0	0	-0.529959	0.581011	0.570691
Naphthalene degradation	-0.535709	0	0.688311	0	-0.590028	0.625863	0	0	0	-0.659769	0	0	0	0	0.559661	0.550487	0	0	0.542035	0.666015	0	0.671021	0.609415	0.739492	0	0	-0.552686	0.566563	0.54386
Nicotinate and nicotinamide metabolism	-0.51941	0	0.767009	0	-0.616977	0.646836	0	0	0	-0.527395	0	0	0	0	0.602874	0.599396	0	0	0.653816	0.625302	0	0.702623	0.670251	0.766881	0	-0.501033	-0.519628	0	0
Nitrotoluene degradation	-0.588954	0	0.703581	0	-0.519111	0.65677	0	0	0	-0.635606	0	0	0	0	0.547013	0.55569	0	0	0.601089	0.653488	0	0.694196	0.601023	0.775308	0	0	-0.501033	0.560372	0.54386
Other ion-coupled transporters	0	0	0.811644	0	-0.685057	0.592749	0	0	0	0	0	0	0	0	0.622899	0.596275	0.534442	0	0.64538	0.503165	0	0.680502	0.703816	0.689982	-0.609102	-0.631199	0	0	0
Oxidative phosphorylation	-0.530276	0	0.738819	0	-0.582937	0.575088	0	0	0	0	0	0	0	0	0.502746	0.501578	0	0	0.619016	0.553272	0	0.619404	0.624099	0.689982	0	0	0	0	0
Phenylalanine	tyrosine and tryptophan biosynthesis	-0.535709	0	0.738819	0	-0.56308	0.575088	0	0	0	0	0	0	0	0	0.534365	0.525512	0	0	0.640107	0.55536	0	0.643632	0.639833	0.703677	0	0	0	0	0
Phenylpropanoid biosynthesis	-0.599821	0	0.663645	0	-0.51202	0.634694	0	0	0	-0.662921	0	0	0	0	0.524879	0.523431	0	0	0.569453	0.637829	0	0.657327	0.60417	0.744759	0	0	-0.53719	0.581011	0.568627
Phosphatidylinositol signaling system	-0.51941	0	0.767009	0	-0.616977	0.646836	0	0	0	-0.527395	0	0	0	0	0.602874	0.599396	0	0	0.653816	0.625302	0	0.702623	0.670251	0.766881	0	-0.501033	-0.519628	0	0
Phosphonate and phosphinate metabolism	0	0	0.730597	0	-0.719097	0.545285	0	0	0	0	0	0	0	0	0	0.559853	0.580014	0	0.594762	0	0	0.600443	0.622001	0.61203	0	-0.511364	0	0	0
Phosphotransferase system (PTS)	0	0	0.720025	0	-0.6652	0.590541	0	0	0	-0.513737	0	0	0	0	0.58601	0.561934	0	0	0.593707	0.526131	0	0.651006	0.676545	0.675235	-0.579112	-0.585744	0	0	0
Photosynthesis	0	0	0.720025	0	-0.590028	0.580607	0	0	0	0	0	0	0	0	0.510124	0.536959	0	0	0.63378	0.566843	0	0.636258	0.636686	0.702623	0	0	-0.523761	0	0
Plant-pathogen interaction	-0.533536	0	0.737644	0	-0.52904	0	0	0	0	0	0	0	0	0	0	0	0	0	0.654871	0	0	0.56252	0.645077	0.626778	0	0	0	0	0
Polycyclic aromatic hydrocarbon degradation	-0.52593	0	0.591995	0	-0.548896	0.623656	0	0	0	-0.772182	0	0	0	0	0	0.518228	0	0	0	0.693156	0	0.610977	0.524453	0.706837	0	0	-0.602273	0.686275	0.69453
Polyketide sugar unit biosynthesis	-0.50637	0	0.767009	0	-0.616977	0.661185	0	0	0	-0.55366	0	0	0	0	0.602874	0.606681	0	0	0.643271	0.654532	0	0.712104	0.662909	0.780575	0	0	-0.533058	0	0
Pores ion channels	0	0	0.708279	0	-0.608467	0	0	0	0	0	0	0	0	0	0	0	0	0	0.612689	0	0	0.52249	0.610463	0.563573	0	0	0	0	0
Porphyrin and chlorophyll metabolism	-0.51941	0	0.767009	0	-0.616977	0.646836	0	0	0	-0.527395	0	0	0	0	0.602874	0.599396	0	0	0.653816	0.625302	0	0.702623	0.670251	0.766881	0	-0.501033	-0.519628	0	0
Prenyltransferases	-0.575915	0	0.73647	0	-0.564498	0.654562	0	0	0	-0.635606	0	0	0	0	0.572308	0.578584	0	0	0.603198	0.674366	0	0.677341	0.630393	0.771095	0	0	-0.511364	0.510836	0
Primary bile acid biosynthesis	-0.599821	0	0.633105	0	-0.51202	0.624759	0	0	0	-0.693388	0	0	0	0	0.502746	0.517188	0	0	0	0.668102	0	0.621511	0.53704	0.706837	0	0	-0.549587	0.653251	0.626419
Propanoate metabolism	-0.538969	0	0.732946	0	-0.590028	0.660082	0	0	0	-0.634555	0	0	0	0	0.576524	0.584828	0	0	0.609526	0.674366	0	0.703677	0.656615	0.774255	-0.501552	-0.505166	-0.553719	0.514964	0
Prostate cancer	-0.71283	0	0.729422	0.538661	0	0.537558	0	0.518323	0	-0.564166	0	0	0	0	0	0	0	0	0.58738	0	0	0.560413	0.633539	0.630991	0	-0.511364	0	0	0
Proximal tubule bicarbonate reclamation	-0.52267	0	0.727073	0	-0.557406	0.592749	0	0	0	-0.555761	0	0	0	0	0.660842	0.650387	0	0	0.662253	0.612775	0	0.682608	0.65242	0.767934	-0.522235	-0.528926	0	0	0
Tetracycline biosynthesis	-0.51289	0	0.737644	0	-0.561661	0.513274	0	0	0	0	0	0	0	0	0	0	0	0	0.654871	0	0	0.581481	0.657664	0.626778	0	0	0	0	0
Transcription related proteins	0	0	0	0	0	0	0	0	0	0	0	0	0	0	0	0	0.855445	-0.67706	0	0	-0.633164	0	0	0	-0.549923	-0.542636	0	-0.591637	-0.541043
Tropane	piperidine and pyridine alkaloid biosynthesis	-0.503111	0	0.748216	0	-0.632578	0.64242	0	0	0	-0.546306	0	0	0	0	0.581794	0.597315	0	0	0.59898	0.635741	0	0.672074	0.663958	0.737386	-0.544986	-0.543389	-0.556818	0	0
Tryptophan metabolism	-0.568308	0	0.696533	0	-0.567335	0.632486	0	0	0	-0.667123	0	0	0	0	0.555445	0.556731	0	0	0.572617	0.664971	0	0.672074	0.619904	0.750027	0	0	-0.538223	0.562436	0.550052
Tyrosine metabolism	0	0	0.708279	0	-0.616977	0.626967	0	0	0	-0.598835	0	0	0	0	0.581794	0.590031	0	0	0.596871	0.644093	0	0.678395	0.648224	0.746866	-0.504655	0	-0.581612	0	0

## Sheet: corelation
OTU ID	KPMRA1	KPMRA2	KPMRA3	KPMRA4	KPMRA5	KPMRA6	KPMRB1	KPMRB2	KPMRB3	KPMRB4	KPMRB5	KPMRB6	KPMRC1	KPMRC2	KPMRC3	KPMRC4	KPMRC5	KPMRC6
Carbon fixation pathways in prokaryotes	111129	98140	100467	116771	124949	135131	147497	192108	208503	194782	155131	159182	93973	144003	136931	114273	131679	124824
Chaperones and folding catalysts	88052	79421	78054	96286	104367	105072	116240	158264	158728	151071	123003	122938	83551	116468	94854	97833	103742	94446
Cytoskeleton proteins	21674	19400	19455	24546	26278	26709	29720	41170	40876	38169	32040	31966	20257	31509	22937	24286	28347	23431
D-Alanine metabolism	8749	7558	7915	8842	9796	10683	11673	14690	16448	15288	12458	12803	7478	11562	11169	9491	10085	9437
D-Arginine and D-ornithine metabolism	1113	954	1113	1211	1472	1769	1746	2384	2801	2555	1987	1911	1039	1866	2130	1440	1609	1758
Dioxin degradation	10316	8332	9156	11078	12199	13943	12064	16692	19381	17734	13415	14112	8047	13741	14223	8798	12974	12515
Ether lipid metabolism	2572	2348	2161	2487	2844	3050	3143	3657	4327	4194	2891	3179	1422	2267	3217	1712	2235	2806
Ethylbenzene degradation	12111	10820	11230	13071	14684	16229	17168	20757	24159	22118	17921	18908	10978	17066	16901	13073	15180	14242
Fatty acid biosynthesis	58427	53579	53395	63467	66868	71866	77517	100803	109692	102286	81754	82723	51164	75680	73834	61705	67982	64969
Fatty acid metabolism	107384	92174	97588	107737	120954	139730	145757	173932	212624	195262	149745	160050	85578	138414	160415	104910	129271	135084
Flagellar assembly	72257	61706	62749	85816	88638	82934	90132	141821	127488	121771	102216	97259	72541	99209	62447	84822	87471	71705
Flavonoid biosynthesis	2122	2042	1991	2024	2066	2625	3030	4134	4526	4111	3313	3491	1363	2835	2517	1914	2787	2394
Fluorobenzoate degradation	7763	6551	7088	8589	9273	10369	13113	15063	16901	15982	12531	13202	5260	11382	10774	7376	10889	9844
Glutathione metabolism	51395	45987	45800	58156	64617	65389	71802	99263	100628	93980	78131	76524	49850	75549	60713	60756	67962	59890
Glycan biosynthesis and metabolism	5480	4846	4673	6563	7163	6369	7138	11124	9885	9607	7928	7475	6209	7955	5029	7042	6959	5907
Glycine, serine and threonine metabolism	102706	93314	93673	108295	119528	129555	142489	177997	201361	185269	149941	154338	90140	139588	139578	113241	125722	118788
Glycosaminoglycan degradation	2397	2390	2247	2533	2679	3094	3299	3820	4372	4302	3134	3242	1265	2544	3372	1830	2612	3028
Glycosyltransferases	35299	31516	31550	37238	40345	42346	45812	61099	65299	61533	48864	49766	30477	44140	41678	37095	39934	38593
Indole alkaloid biosynthesis	475	418	508	553	589	850	891	1065	1438	1331	897	981	218	716	1355	403	697	1046
Inorganic ion transport and metabolism	37242	34238	33812	41061	45980	47550	54241	71724	75973	71091	58477	58868	36141	53542	48198	44845	48623	44580
Inositol phosphate metabolism	24298	22229	22266	25214	28021	31693	33947	41249	48579	45055	35587	36707	20730	32805	35986	26821	31573	29892
Insulin signaling pathway	5388	4542	4833	4978	5426	6049	6804	8593	9445	8699	7103	7522	4423	6370	5871	5400	5532	5081
Ion channels	2221	2144	2079	2048	2141	2646	2923	2972	3968	3751	2752	2979	1944	2166	3243	2255	2302	2261
Isoflavonoid biosynthesis	123	138	92	158	138	131	92	137	123	133	98	90	266	86	47	121	102	46
Linoleic acid metabolism	7106	6562	6491	7259	8763	9295	10533	12914	15231	13839	11505	11696	6351	9938	10565	8519	9170	8685
Lipid biosynthesis proteins	93923	84577	85632	98125	105645	118667	125524	156970	180189	167853	129936	135820	76612	117620	129316	93136	107980	112459
Lipid metabolism	12674	11688	11357	13662	14950	16075	15364	21023	23345	22085	16433	16525	12078	15049	16504	13662	13776	14481
Lipoic acid metabolism	6155	5528	5571	6304	6859	7351	8287	10532	11173	10440	8664	8882	5660	8046	6983	6695	7228	6336
Lipopolysaccharide biosynthesis proteins	31791	28494	27956	35299	38114	35833	41112	61448	56808	55041	45275	44343	38731	43550	30925	43204	37894	32675
MAPK signaling pathway - yeast	3525	3157	3186	4240	4777	4801	4956	7573	7367	6946	5694	5490	3740	5526	4271	4448	4949	4190
N-Glycan biosynthesis	3462	3112	3192	3312	3497	4160	4973	5740	6652	6219	5020	5368	1938	4126	4535	2681	3791	4172
Naphthalene degradation	37214	33160	34447	38655	43307	49808	49875	61367	75661	68692	53153	55897	30881	49275	58185	38637	46423	48031
Nicotinate and nicotinamide metabolism	41420	36770	37676	43175	47171	50695	56408	70781	77685	72218	58880	60486	36493	55578	51758	44954	49537	46085
Nitrotoluene degradation	13167	11041	12033	12901	13216	15027	18462	21225	24971	23282	17910	19328	7231	14688	16808	10418	14158	14293
Other ion-coupled transporters	102649	94367	91365	111678	120819	124488	133736	173765	185075	173694	140900	144669	115900	134939	120992	125107	119282	106410
Oxidative phosphorylation	135957	123171	122814	147761	158516	165127	185672	247195	256220	240427	196536	197559	119208	185278	156514	145248	165057	149879
Phenylalanine, tyrosine and tryptophan biosynthesis	66740	59406	59684	71217	75114	78552	87450	114376	120138	112956	91861	93765	58601	85804	76147	70461	76447	70516
Phenylpropanoid biosynthesis	13023	11630	11520	12392	13402	15683	16302	18362	22194	20913	16038	17430	8571	14639	17402	10783	13159	14272
Phosphatidylinositol signaling system	10368	9298	9354	11013	12243	13007	14277	18081	20208	18800	15320	15516	9184	14079	13936	11676	12580	11726
Phosphonate and phosphinate metabolism	5667	5196	5202	6746	7704	7633	8535	12186	12281	11147	9774	9312	7014	9916	7178	8365	8582	6772
Phosphotransferase system (PTS)	12492	11058	11399	13067	15192	16097	15327	19734	22260	20640	16619	17409	12642	16293	16799	14280	13416	12909
Photosynthesis	24874	21703	22524	26502	27751	29592	33222	44039	45602	42744	35203	35913	21212	33866	28429	26131	29879	26800
Plant-pathogen interaction	14021	12583	12339	15484	16570	16341	18411	24953	24884	23558	19498	19249	12134	18422	14670	15048	16557	14522
Polycyclic aromatic hydrocarbon degradation	23423	20249	22274	22838	26045	33470	32598	36021	51055	45981	33568	37457	15415	29166	44972	21242	28222	34002
Polyketide sugar unit biosynthesis	13103	11895	12006	13507	14326	15296	17253	22372	24029	22547	17893	18320	10642	16123	15792	13726	14497	14409
Pores ion channels	49053	42864	42456	56535	61602	58597	63807	95192	87099	84206	69952	67262	51877	69971	46290	58373	61529	52857
Porphyrin and chlorophyll metabolism	95032	84820	86560	100949	110743	120329	127812	167659	184691	171755	137971	140198	84198	127099	122222	102848	114902	108343
Prenyltransferases	29949	27845	27681	29946	32069	36733	40910	48865	56522	52488	41325	43841	22934	36367	40368	28745	32775	34055
Primary bile acid biosynthesis	2354	2083	2051	2215	2581	2998	3242	3422	4559	4285	3155	3467	1533	2484	3553	1940	2503	2762
Propanoate metabolism	122322	105515	111217	124960	138419	156149	163538	204906	238860	219860	172015	179851	102697	160400	171639	124614	148512	148682
Prostate cancer	2137	2076	1827	2282	2664	2610	2513	3300	3642	3385	2742	2854	1910	2456	2502	2147	2072	2204
Proximal tubule bicarbonate reclamation	3277	2920	3036	2937	3134	3727	4115	4757	5811	5295	4124	4535	2547	3784	4251	3125	3393	3050
Tetracycline biosynthesis	13311	11873	11932	15716	15877	15653	16902	24825	23909	22741	18540	18001	13025	17995	14174	15019	15983	13845
Transcription related proteins	387	342	304	348	352	338	352	513	487	481	420	498	1085	502	344	1039	486	190
Tropane, piperidine and pyridine alkaloid biosynthesis	14449	13328	12969	15000	16710	17869	19437	24014	27767	25525	20603	21578	13297	18969	19531	16308	17279	16389
Tryptophan metabolism	88716	77078	80478	88971	100029	114360	120777	144061	174163	159987	124255	131608	71756	112639	128921	87739	104618	108793
Tyrosine metabolism	55697	49749	51431	58137	64683	72823	77248	95012	112265	102366	82328	85902	48887	77319	82757	61394	70553	68400
