# Supplementary material for: Mixed oligosaccharides-induced changes in bacterial assembly during cucumber (Cucumis sativus L.) growth
Source: Front Microbiol. 2023 Jul 10;14:1195096. doi: 10.3389/fmicb.2023.1195096 (PMC10364802; doi:10.3389/fmicb.2023.1195096)
Supplement: Supplementary file 4 [file Table_4.xlsx]

## Sheet: genus_cor_final
	ASV_11_Sphingomonas	ASV_18_Sphingomonas	ASV_21_Microbacterium	ASV_32_Agrobacterium	ASV_28_Microbacterium	ASV_44_Agrobacterium	ASV_45_Sphingomonas	ASV_78_Methylobacterium-Methylorubrum	ASV_103_Methylobacterium-Methylorubrum	ASV_230_Methylobacterium-Methylorubrum	ASV_301_Methylobacterium-Methylorubrum	ASV_405_Kineococcus	ASV_585_Kineococcus	ASV_2195_Aeromicrobium	ASV_571_Ochrobactrum	ASV_881_Ochrobactrum	ASV_1097_Kineococcus	ASV_1365_Kineococcus	ASV_2999_Kineococcus	ASV_3571_Methylobacterium-Methylorubrum	ASV_2973_Kineococcus
Benzoate degradation	0	0	0	0	0	0	0	-0.503978	-0.50152	0	0	0	0	0	0	0	0	0	0	-0.528562	0
Biosynthesis and biodegradation of secondary metabolites	0	0	0.562436	0	0.5129	0	0	0	0	0	0	-0.500218	-0.523727	-0.55246	-0.518729	-0.534175	0	-0.523727	-0.500218	0	-0.547236
Biosynthesis of ansamycins	0	0	0	0	0	0	0	0	0	0	0	0	0	0	0	0	0	0	0	0	0
Biosynthesis of siderophore group nonribosomal peptides	0	0	0	0	0	0	0	0	0	0	0	0	0	0	0	0	0	0	0	0	0
Carbohydrate metabolism	0.528704	0	0	0	0	0	0	-0.538396	-0.533479	0	0	0	0	0	0	0	0	0	0	-0.540854	0
Carbon fixation in photosynthetic organisms	0	0	0	0	0	0	0	0	0	0	0	0	0	0	0	0	0	0	0	0	0
Carbon fixation pathways in prokaryotes	0	0	0	0	0	0	0	0	0	0	0	0	0	0	0	0	0	0	0	0	0
Carotenoid biosynthesis	0	0	0	0	0	0	0	0	0	0	0	-0.505442	-0.513278	-0.513278	0	-0.518503	-0.526339	0	0	0	0
Cell motility and secretion	0	0	0	0	0	0	0	0	0	0	0	0	0	0	0	0	0	0	0	0	0
Chaperones and folding catalysts	0	0	0	0	0	0	0	0	0	0	0	0	0	0	0	0	0	0	0	0	0
Chloroalkane and chloroalkene degradation	0	0	0	0	0	0	0	0	0	0	0	0	0	0	0	0	0	0	0	-0.517499	0
Chlorocyclohexane and chlorobenzene degradation	0	0	0	0	0	0	0	0	0	0	0	0	0	0	0	0	0	0	0	0	0
Fatty acid metabolism	0	0	0	0	0	-0.522506	0	-0.62567	-0.623212	-0.596169	-0.503564	0	0	0	0	0	0	0	0	-0.645338	0
Galactose metabolism	0	0	0	0	0	0	0	0	0	0	0	0	0	0	0	0	0	0	0	0	0
General function prediction only	0	0	0	0	0	0	0	0	0	0	0	0	0	0	0	0	0	0	0	0	0
Geraniol degradation	0	0	0	0	0	0	0	0	0	0	0	0	0	0	0	0	0	0	0	-0.50029	0
Glutamatergic synapse	0	0	0.50258	0	0	0	0	0	0	0	0	-0.586417	-0.60209	-0.61515	-0.559293	-0.604702	-0.570745	-0.60209	-0.586417	0	-0.622987
Glutathione metabolism	0	0	0	0	0	0	0	0	0	0	0	0	0	0	0	0	0	0	0	0	0
Glycan biosynthesis and metabolism	0	0	0	0	0	0	0	0	0	0	0	0	0	0	0	0	0	0	0	0	0
Glycerolipid metabolism	0	0	0	0	0	0	0	0	0	0	0	0	0	0	0	0	0	0	0	0	0
Glycerophospholipid metabolism	0	0	0	0	0	0	0	0	0	0	0	0	0	0	0	0	0	0	0	-0.510124	0
Glycine	serine and threonine metabolism	0	0	0	0	0	0	0	0	0	0	0	0	0	0	0	0	0	0	0	0	0
Glycosaminoglycan degradation	0.808177	0.765237	-0.634675	0	-0.603715	-0.519402	0.769854	-0.70434	-0.709257	-0.679756	-0.606859	0.672617	0.654332	0.65172	0.57896	0.646496	0.646496	0.66478	0.677841	-0.714174	0.683065
Glycosyltransferases	0	0	0	0	0	0	0	0	0	0	0	-0.513278	-0.536787	-0.55246	-0.517499	-0.542012	-0.50283	-0.521115	-0.505442	0	-0.542012
Glyoxylate and dicarboxylate metabolism	0	0	0	0	0	0	0	0	0	0	0	0	0	-0.518503	0	-0.50283	0	0	0	0	-0.518503
Inorganic ion transport and metabolism	0	0	0	0	0	0	0	0	0	0	0	0	0	0	0	0	0	0	0	0	0
Inositol phosphate metabolism	0	0	0	0	0	0	0	0	0	0	0	0	0	0	0	0	0	0	0	-0.529792	0
Ion channels	0	0	0	0	0	0	0	0	0	0	0	0	0	0	0	0	0	0	0	0	0
Isoquinoline alkaloid biosynthesis	0	0	0	0	0	0	0	0	0	0	0	0	0	0	0	0	0	0	0	0	-0.500218
Limonene and pinene degradation	0	0	0	0	0	0	0	0	0	0	0	0	0	0	0	0	0	0	0	-0.510124	0
Lipid metabolism	0	0	0	0	0	0	0	0	0	0	0	0	0	0	0	0	0	0	0	0	0
Lipoic acid metabolism	0	0	0	0	0	0	0	0	0	0	0	0	0	0	0	0	0	0	0	0	0
Lipopolysaccharide biosynthesis	0	0	0	0	0	0	0	0	0	0	0	0	0	0	0	0	0	0	0	0	0
Lipopolysaccharide biosynthesis proteins	0	0	0	0	0	0	0	0	0	0	0	0	0	0	0	0	0	0	0	0	0
Naphthalene degradation	0	0	0	0	0	0	0	0	0	0	0	0	0	0	0	0	0	0	0	0	0
N-Glycan biosynthesis	0	0	0	0	0	0	0	0	0	0	0	0	0	0	0	0	0	0	0	0	0
Nicotinate and nicotinamide metabolism	0	0	0	0	0	0	0	0	0	0	0	0	0	0	0	0	0	0	0	0	0
Nitrogen metabolism	0	0	0	0	0	0	0	0	0	0	0	0	0	0	0	0	0	0	0	0	0
Nitrotoluene degradation	-0.551646	-0.577081	0	0	0	0	-0.590011	0	0	0	0	0	0	0	0	0	0	0	0	0	0
Nucleotide metabolism	0	-0.506916	0	0	0	0	0	0	0	0	0	-0.674271	-0.671657	-0.691258	-0.595247	-0.676884	-0.655977	-0.689951	-0.683418	0	-0.704325
Other ion-coupled transporters	0	0	0	0	0	0	0	0	0	0	0	0	0	0	0	0	0	0	0	0	0
Pertussis	0.680955	0.654866	-0.566563	-0.580579	-0.545924	-0.642527	0.66889	-0.715403	-0.710486	-0.727695	-0.679635	0	0	0	0	0	0	0	0	-0.722778	0
Phosphatidylinositol signaling system	0	0	0	0	0	0	0	0	0	0	0	0	0	-0.50283	0	0	0	0	0	0	0
Phosphonate and phosphinate metabolism	0	0	0	0	0	0	0	0	0	0	0	0	0	0	0	0	0	0	0	0	0
Phosphotransferase system (PTS)	0	0	0	0	0	0	0	0	0	0	0	-0.641271	-0.649108	-0.654332	-0.558063	-0.646496	-0.620375	-0.649108	-0.641271	0	-0.672617
Photosynthesis	0	0	0	0	0	0	0	0	0	0	0	0	0	0	0	0	0	0	0	0	0
Photosynthesis proteins	0	0	0	0	0	0	0	0	0	0	0	-0.575969	-0.594254	-0.617763	-0.502749	-0.60209	-0.560296	-0.583805	-0.570745	0	-0.607314
Plant-pathogen interaction	0	0	0	0	0	0	0	0	0	0	0	0	0	0	0	0	0	0	0	0	0
Pores ion channels	0	0	0	-0.544422	0	-0.555615	0	-0.660088	-0.65763	-0.665005	-0.604511	0	0	0	0	0	0	0	0	-0.721549	0
Porphyrin and chlorophyll metabolism	0	0	0	0	0	0	0	0	0	0	0	0	0	0	0	0	0	0	0	0	0
Prenyltransferases	0	0	0	0	0	0	0	0	0	0	0	-0.531563	-0.555072	-0.575969	-0.508895	-0.562908	-0.521115	-0.539399	-0.523727	0	-0.560296
Primary bile acid biosynthesis	0	0	0	0	0	0	0	0	0	0	0	0	0	0	0	0	0	0	0	0	0
Progesterone-mediated oocyte maturation	-0.582931	-0.618076	0.632611	0	0.616099	0	-0.586856	0	0	0	0	-0.709186	-0.717022	-0.724859	-0.722778	-0.717022	-0.693514	-0.70135	-0.70135	0	-0.722247
Propanoate metabolism	0	0	0	0	0	0	0	0	0	0	0	0	0	0	0	0	0	0	0	-0.523645	0
Sphingolipid metabolism	0	0	0	0	0	0	0	0	0	0	0	0	0	0	0	0	0	0	0	0	0
Stilbenoid	diarylheptanoid and gingerol biosynthesis	-0.670527	-0.666429	0	0	0	0	-0.678355	0	0	0	0.503564	-0.625599	-0.617763	-0.638659	-0.630587	-0.622987	-0.604702	-0.633435	-0.633435	0	-0.649108
Streptomycin biosynthesis	0	0	0	0	0	0	0	0	0	0	0	-0.513278	-0.536787	-0.55246	0	-0.542012	-0.50283	-0.521115	-0.505442	0	-0.542012
Styrene degradation	0	0	0	0	0	0	0	0	0	0	0	0	0	0	0	0	0	0	0	0	0

## Sheet: corelation
OTU ID	KPMLA1	KPMLA2	KPMLA3	KPMLA4	KPMLA5	KPMLA6	KPMLB1	KPMLB2	KPMLB3	KPMLB4	KPMLB5	KPMLB6	KPMLC1	KPMLC2	KPMLC3	KPMLC4	KPMLC5	KPMLC6
Amino acid metabolism	23424	35276	29944	38456	35755	39459	23206	27662	28288	32190	19625	34465	25351	23815	31359	28724	24522	35430
Arachidonic acid metabolism	10867	16265	13335	17723	20041	18781	13155	15653	14726	16065	11763	14932	11626	10311	13954	14053	11066	15433
Benzoate degradation	71016	117990	103153	136807	118866	108080	67040	71350	83157	96127	52668	104092	87358	82069	115082	111501	82576	138840
Biosynthesis and biodegradation of secondary metabolites	9836	18067	13419	16992	16124	18543	12818	13255	15102	17201	10612	18275	10530	9681	13579	13141	10049	14656
Biosynthesis of ansamycins	6235	9471	9517	11694	12255	13866	8723	7459	9707	11992	7710	10852	7510	6780	9874	8778	7398	10136
Biosynthesis of siderophore group nonribosomal peptides	10042	19992	12476	16334	16737	16265	10840	11187	10963	14724	7662	14821	12798	10129	15201	14246	11950	13943
Carbohydrate metabolism	24811	36707	22200	28496	28469	28377	18600	18511	25709	27790	18300	30497	30623	27580	31537	29855	28398	33655
Carbon fixation in photosynthetic organisms	60999	84580	77716	99962	96463	96839	62901	67648	79876	85531	60361	86945	67903	62425	76629	72171	63890	84945
Carbon fixation pathways in prokaryotes	127169	177287	162835	217702	208912	189636	117386	136399	144591	154841	108813	153741	143059	130930	164666	159550	135555	188583
Carotenoid biosynthesis	12280	10324	20633	28107	25308	19336	13451	9514	17765	16062	15475	13889	13257	12024	11507	11519	11647	13642
Cell motility and secretion	30625	40282	39485	52568	55138	51311	30082	38690	35312	39413	28634	37402	35037	30880	40546	39145	32664	45409
Chaperones and folding catalysts	119412	169183	144875	194243	197148	181973	106727	139290	127109	139798	100332	138396	136075	119743	153677	148718	128259	169209
Chloroalkane and chloroalkene degradation	40383	62564	46713	62268	62078	56658	39596	40997	47184	54185	32700	52103	51022	44336	59744	57381	47267	63990
Chlorocyclohexane and chlorobenzene degradation	14606	20984	20740	26494	24155	22850	15412	17183	19384	22143	13919	21295	20679	18154	23806	23524	17941	25942
Fatty acid metabolism	102971	148718	131229	175452	161909	145188	88124	94623	113718	121759	78106	126386	126322	117646	153091	149627	118076	186223
Galactose metabolism	54267	86715	66630	81888	65974	76600	44198	60470	64154	68859	41759	85688	59249	56334	65963	57959	56804	72176
General function prediction only	470905	699218	598924	788816	777608	739202	454179	516285	545423	595886	414204	604471	525052	466927	591250	571209	490588	643051
Geraniol degradation	43301	66851	64213	85650	79854	71816	45025	48527	54044	59907	37250	60424	51010	48776	69073	67927	48919	86480
Glutamatergic synapse	11958	22540	16538	20600	21434	22779	15560	16496	17016	19621	12418	20322	12210	10716	14807	13781	12271	13909
Glutathione metabolism	82875	110626	98760	130523	138757	124199	85359	91707	102577	109574	82309	101802	98873	86579	106599	104221	91418	116003
Glycan biosynthesis and metabolism	6940	8359	8693	11840	12756	11884	7218	9910	8207	9488	7072	7754	8865	7558	10680	10477	8140	12019
Glycerolipid metabolism	41679	68733	55583	71941	64257	65718	39827	49261	49682	56299	34136	62598	45284	42379	54613	51345	44502	59792
Glycerophospholipid metabolism	66700	93152	77000	102110	102731	98047	60443	69592	73466	79467	56952	76875	75523	67917	86703	81894	71661	97960
Glycine, serine and threonine metabolism	123948	187958	167321	215498	211606	209547	137676	151937	166304	180314	124458	181183	135247	124426	158937	154783	130028	174765
Glycosaminoglycan degradation	7172	6748	3603	4883	5023	3662	1659	2440	4209	3596	3237	4374	10289	8944	8876	8614	9032	10099
Glycosyltransferases	40355	59992	52360	68614	72052	70620	45806	53106	52287	58248	42272	55118	44143	39137	51074	49286	42402	53505
Glyoxylate and dicarboxylate metabolism	118018	173983	158391	201853	211750	210352	145118	142340	172480	185495	132207	179306	129754	119373	157063	150612	123535	179614
Inorganic ion transport and metabolism	54044	81746	60105	78033	84143	81997	59627	65949	70826	78612	53028	75632	64607	56768	72789	72759	61322	75407
Inositol phosphate metabolism	34431	54597	43386	56250	53652	53861	31116	32978	37600	43841	28344	45038	40074	35549	45539	43312	38632	46743
Ion channels	3896	6488	3606	4595	4725	5388	3101	2860	4066	4338	3088	4927	4454	4054	4532	4680	4138	4666
Isoquinoline alkaloid biosynthesis	7488	14162	12267	15377	12881	13728	8954	11078	11484	12877	7484	15745	7764	7508	9567	9162	7899	10047
Limonene and pinene degradation	44111	67196	68073	89756	82877	76714	48663	46826	58316	64331	40820	62346	52212	49132	68598	67773	49428	82490
Lipid metabolism	16272	26579	17984	26047	32812	28962	19192	15920	18406	21392	16098	16707	17799	14079	19927	20660	16946	19283
Lipoic acid metabolism	8771	13937	11488	14747	12611	12922	7787	10641	10371	10930	7142	12772	8959	8489	10139	10069	8591	11281
Lipopolysaccharide biosynthesis	22261	41468	39383	56338	57296	48658	32946	39631	31713	38945	25295	32378	22934	18446	32143	34641	22677	31993
Lipopolysaccharide biosynthesis proteins	36670	68413	49363	72371	80490	67764	44966	52798	41422	52848	34750	43178	42075	32802	53487	56706	41520	51183
Naphthalene degradation	27056	40242	38986	50607	45235	43918	27873	30239	34150	39231	22850	38125	32743	30300	43303	41590	30428	50992
N-Glycan biosynthesis	5481	7913	6040	7537	5076	5001	3462	5755	6008	5736	3491	7749	6245	6047	6112	5651	5753	7099
Nicotinate and nicotinamide metabolism	56842	86505	71916	93214	86492	84950	52875	64728	67504	71975	49364	76756	62648	57725	70956	67712	60139	78582
Nitrogen metabolism	83929	129338	102712	131960	132953	140504	87586	97831	105488	117944	76608	119057	90057	83389	112085	105249	87383	125808
Nitrotoluene degradation	5251	5585	8122	10394	12825	13581	11357	9159	12770	13132	9998	9795	6453	7270	9944	9377	6002	13882
Nucleotide metabolism	1653	2666	3273	3575	3326	5892	1845	2140	2414	2819	2215	3636	1033	1436	1944	1744	1033	2787
Other ion-coupled transporters	172018	258037	194045	258802	271694	254185	158609	173862	185490	207160	146670	208187	194669	167971	210626	208356	180770	219760
Pertussis	6112	10790	4329	7668	10889	7391	4470	4610	3292	4564	3417	2866	8063	5875	8341	10263	7375	7919
Phosphatidylinositol signaling system	13028	18697	19245	23737	22490	23704	15600	16804	18951	21457	14300	21367	14997	13855	18223	16698	14386	19770
Phosphonate and phosphinate metabolism	7260	9250	9611	12421	12061	11574	7364	8351	9214	10156	6807	9650	8444	7703	10452	9556	8042	12062
Phosphotransferase system (PTS)	19138	27502	27700	33634	31764	42615	18635	21045	23433	24738	19960	28538	17194	17062	19945	19196	19099	22113
Photosynthesis	35218	49751	44056	57646	52099	50242	30742	38351	40049	41890	29109	44862	36820	34104	40939	39069	35426	45489
Photosynthesis proteins	40884	55346	57594	75811	69599	64450	41646	45884	52147	53662	40295	53960	40676	37879	45021	43140	39287	50126
Plant-pathogen interaction	16200	22424	23670	30321	28210	28015	16775	21521	20528	23183	15468	22928	18427	16756	22343	20475	17744	24558
Pores ion channels	99866	125352	102506	140926	162111	139087	87385	96718	102481	108454	87148	95111	123216	103328	124954	126306	111414	134576
Porphyrin and chlorophyll metabolism	151674	193449	174928	232951	243790	218173	145888	132861	179603	185512	142831	171185	175878	155237	183665	175425	162635	202615
Prenyltransferases	40703	62335	54371	70586	65313	65348	42507	48726	54000	55499	39498	59820	40818	38594	45679	43728	40300	49936
Primary bile acid biosynthesis	521	286	2187	2927	1974	1840	1462	870	1875	2553	1095	2154	1098	1277	2301	1675	1102	2848
Progesterone-mediated oocyte maturation	1777	3502	2857	3412	3574	4421	2918	4217	3290	3477	2341	3740	1356	1242	1886	2026	1310	2049
Propanoate metabolism	125688	186201	166646	223138	210916	188495	118819	128133	145784	156380	103702	157750	145027	134440	175314	173262	138613	207654
Sphingolipid metabolism	11715	17860	10594	13512	12499	12713	7753	8621	11763	12190	8355	14256	13003	11887	12650	12082	11691	13514
Stilbenoid, diarylheptanoid and gingerol biosynthesis	1983	1843	3198	3988	4859	6273	4079	2767	5017	4643	3719	3737	1635	1946	2553	2259	1381	3562
Streptomycin biosynthesis	39404	60471	53871	67545	66050	68677	41939	46962	51633	55491	39389	57938	41827	38381	46637	44096	40470	48742
Styrene degradation	18072	29954	22848	30820	33714	29495	19840	19738	21806	24124	16990	23551	21992	19157	24213	26086	20221	25872
