# Supplementary material for: Mixed oligosaccharides-induced changes in bacterial assembly during cucumber (Cucumis sativus L.) growth
Source: Front Microbiol. 2023 Jul 10;14:1195096. doi: 10.3389/fmicb.2023.1195096 (PMC10364802; doi:10.3389/fmicb.2023.1195096)
Supplement: Supplementary file 5 [file Table_5.xlsx]

## Sheet: Phyllosphere_WM_network
	value
num.edges	23102
num.pos.edges	19971
num.neg.edges	3131
num.vertices	471
connectance	0.208718
average.degree	98.0977
average.path.length	2.36026
diameter	8
edge.connectivity	0
clustering.coefficient	0.766913
no.clusters	2
centralization.degree	0.270005
centralization.betweenness	0.0451147
centralization.closeness	0.0694913

## Sheet: Phyllosphere_WM_node
	igraph.degree	igraph.closeness	igraph.betweenness	igraph.cen.degree
ASV_1	39	0.209915	36.2831	39
ASV_3	91	0.220657	596.09	91
ASV_2	172	0.257534	3669.55	172
ASV_4	41	0.210385	44.391	41
ASV_5	91	0.221698	643.744	91
ASV_6	173	0.257112	4855.46	173
ASV_7	174	0.252824	1274.91	174
ASV_8	49	0.213636	173.513	49
ASV_10	167	0.252146	1221.29	167
ASV_11	2	0.160904	467	2
ASV_14	51	0.22871	565.541	51
ASV_13	92	0.221072	759.797	92
ASV_12	2	0.19215	0	2
ASV_16	43	0.228822	56.7691	43
ASV_15	36	0.226725	115.914	36
ASV_20	173	0.254467	1081.2	173
ASV_18	1	0.138725	0	1
ASV_21	57	0.21649	201.596	57
ASV_22	52	0.213734	373.211	52
ASV_19	6	0.214026	0.689229	6
ASV_26	1	0.188301	0	1
ASV_25	46	0.229492	574.065	46
ASV_24	31	0.231072	33.7362	31
ASV_23	35	0.20533	473.833	35
ASV_30	53	0.23187	171.77	53
ASV_31	211	0.264491	298.305	211
ASV_38	221	0.265837	259.443	221
ASV_35	35	0.208889	175.611	35
ASV_32	13	0.223172	0	13
ASV_28	52	0.214906	66.5427	52
ASV_37	195	0.257252	655.037	195
ASV_34	2	0.171784	0	2
ASV_29	7	0.197313	1.51201	7
ASV_3633	50	0.210479	160.69	50
ASV_43	4	0.195264	0	4
ASV_51	211	0.263453	375.336	211
ASV_56	190	0.252146	172.132	190
ASV_39	27	0.208241	134.206	27
ASV_49	191	0.260532	393.348	191
ASV_7846	46	0.229829	401.068	46
ASV_50	26	0.210291	24.0213	26
ASV_44	2	0.194055	0	2
ASV_6431	174	0.257958	4585.47	174
ASV_40	152	0.254467	203.316	152
ASV_42	4	0.192544	0	4
ASV_4795	65	0.21639	509.879	65
ASV_48	32	0.230392	93.9506	32
ASV_46	167	0.249734	59.7535	167
ASV_45	61	0.233947	423.189	61
ASV_47	17	0.201977	25.2555	17
ASV_6575	79	0.238337	393.727	79
ASV_73	203	0.26257	464.348	203
ASV_7254	54	0.215497	41.4509	54
ASV_57	138	0.248941	725.04	138
ASV_69	191	0.253096	248.8	191
ASV_53	23	0.219421	0.0828576	23
ASV_59	32	0.226397	6.54727	32
ASV_64	42	0.235589	164.141	42
ASV_63	7	0.198062	9.05063	7
ASV_102	181	0.249205	101.18	181
ASV_62	76	0.220244	449.728	76
ASV_1618	46	0.211331	97.1886	46
ASV_68	184	0.258668	5278.71	184
ASV_65	200	0.262131	198.134	200
ASV_67	2	0.187475	0	2
ASV_66	147	0.244792	30.124	147
ASV_76	144	0.250533	2271.55	144
ASV_80	197	0.261984	180.847	197
ASV_98	222	0.266138	305.731	222
ASV_71	31	0.207048	108.459	31
ASV_6960	43	0.229045	257.837	43
ASV_104	194	0.261111	313.082	194
ASV_3551	73	0.219012	720.117	73
ASV_112	177	0.2508	314.675	177
ASV_113	186	0.249867	111.627	186
ASV_88	204	0.263158	240.265	204
ASV_141	194	0.259382	152.713	194
ASV_81	25	0.201717	0.189679	25
ASV_5982	93	0.222538	1373.04	93
ASV_97	57	0.234883	175.95	57
ASV_89	57	0.216191	126.682	57
ASV_105	222	0.266138	304.761	222
ASV_106	65	0.218605	318.253	65
ASV_95	3	0.210103	238.569	3
ASV_91	4	0.189593	16.2872	4
ASV_93	181	0.259239	265.524	181
ASV_841	55	0.233598	387.184	55
ASV_132	175	0.256971	95.7401	175
ASV_6411	54	0.234765	741.407	54
ASV_111	193	0.2601	158.803	193
ASV_101	15	0.201371	77.4032	15
ASV_149	182	0.25	66.4549	182
ASV_196	220	0.265537	253.402	220
ASV_1556	154	0.248941	475.899	154
ASV_1717	204	0.258242	2459.23	204
ASV_99	182	0.257675	282.005	182
ASV_121	1	0.17803	0	1
ASV_146	203	0.262864	165.463	203
ASV_4971	160	0.251203	962.156	160
ASV_115	51	0.214514	43.3466	51
ASV_1004	158	0.249469	452.725	158
ASV_157	216	0.264938	230.65	216
ASV_158	141	0.248677	45.3406	141
ASV_1309	187	0.255991	2863.39	187
ASV_286	89	0.233947	0.499954	89
ASV_953	49	0.214808	507.091	49
ASV_140	182	0.258526	127.444	182
ASV_120	74	0.240286	498.531	74
ASV_143	21	0.218808	468.782	21
ASV_189	212	0.261838	249.609	212
ASV_134	203	0.263305	346.944	203
ASV_155	1	0.189593	0	1
ASV_153	204	0.260966	385.724	204
ASV_187	176	0.255991	79.8508	176
ASV_151	62	0.21689	97.0671	62
ASV_152	59	0.215893	378.318	59
ASV_169	203	0.260821	152.267	203
ASV_3896	42	0.209075	952.115	42
ASV_304	173	0.255435	115.371	173
ASV_145	40	0.22381	221.764	40
ASV_283	219	0.263601	203.824	219
ASV_210	210	0.262277	182.276	210
ASV_136	5	0.19286	0	5
ASV_195	5	0.209168	0.142943	5
ASV_1354	75	0.218503	350.247	75
ASV_239	19	0.216092	5.23826	19
ASV_1250	139	0.243776	45.5691	139
ASV_182	168	0.255852	113.742	168
ASV_150	83	0.234648	60.5643	83
ASV_1987	200	0.257534	3105.07	200
ASV_6998	127	0.241026	40.9919	127
ASV_163	75	0.240286	433.426	75
ASV_133	211	0.262423	176.796	211
ASV_235	98	0.234297	26.7201	98
ASV_165	196	0.261256	323.359	196
ASV_206	15	0.2153	65.6373	15
ASV_184	63	0.236062	137.284	63
ASV_166	46	0.233019	198.287	46
ASV_174	56	0.215596	146.278	56
ASV_3655	54	0.21219	122.825	54
ASV_160	74	0.240409	467.708	74
ASV_181	1	0.179732	0	1
ASV_227	205	0.261111	354.319	205
ASV_219	181	0.258384	282.974	181
ASV_433	158	0.251068	1325.1	158
ASV_211	205	0.261547	136.592	205
ASV_172	43	0.228488	150.755	43
ASV_255	206	0.261984	222.072	206
ASV_186	203	0.262423	258.846	203
ASV_221	130	0.246073	182.42	130
ASV_300	85	0.225636	49.8053	85
ASV_277	111	0.236537	114.309	111
ASV_259	105	0.236537	215.758	105
ASV_183	139	0.241521	133.385	139
ASV_238	147	0.247368	140.111	147
ASV_267	205	0.263453	259.351	205
ASV_216	61	0.231984	63.0357	61
ASV_403	124	0.245816	286.191	124
ASV_237	205	0.262864	267.706	205
ASV_215	144	0.242268	35.7462	144
ASV_207	69	0.21679	378.855	69
ASV_268	195	0.260966	234.548	195
ASV_225	214	0.263749	251.173	214
ASV_193	12	0.199491	3.40456	12
ASV_244	184	0.257112	153.282	184
ASV_270	221	0.265537	251.672	221
ASV_194	138	0.251741	130.541	138
ASV_205	73	0.242019	2047.78	73
ASV_635	65	0.217693	133.332	65
ASV_224	169	0.255019	160.34	169
ASV_208	199	0.262864	366.011	199
ASV_253	219	0.263453	200.735	219
ASV_416	212	0.264789	349.975	212
ASV_246	130	0.249734	56.1307	130
ASV_308	90	0.23187	460.775	90
ASV_213	109	0.234648	51.3451	109
ASV_217	73	0.240041	361.062	73
ASV_264	201	0.260821	280.28	201
ASV_247	24	0.22349	1379.14	24
ASV_373	109	0.239064	110.652	109
ASV_274	62	0.216291	579.572	62
ASV_234	183	0.257393	80.4117	183
ASV_299	28	0.220347	57.1996	28
ASV_4089	2	0.171784	0	2
ASV_377	82	0.227273	135.582	82
ASV_499	39	0.225962	40.5968	39
ASV_240	196	0.261547	353.386	196
ASV_252	75	0.240164	428.488	75
ASV_278	90	0.233598	1376.31	90
ASV_256	80	0.239064	498.928	80
ASV_372	213	0.262717	173.726	213
ASV_351	91	0.237134	7.80651	91
ASV_357	24	0.228377	53.1379	24
ASV_418	219	0.263601	203.824	219
ASV_353	177	0.25627	130.725	177
ASV_6123	61	0.229045	6.2055	61
ASV_287	93	0.238337	227.081	93
ASV_250	12	0.203905	8.73021	12
ASV_4911	77	0.241026	1043.86	77
ASV_318	182	0.257112	144.969	182
ASV_402	220	0.265687	246.417	220
ASV_294	33	0.230958	353.363	33
ASV_445	28	0.21689	244.003	28
ASV_241	20	0.220347	25.54	20
ASV_293	203	0.260821	146.142	203
ASV_315	55	0.228488	54.0312	55
ASV_381	212	0.26464	292.057	212
ASV_637	145	0.249469	191.227	145
ASV_326	162	0.250934	1729.52	162
ASV_904	64	0.217794	79.9599	64
ASV_414	204	0.263158	231.387	204
ASV_302	23	0.206957	16.3981	23
ASV_379	6	0.207048	933.316	6
ASV_491	55	0.213928	45.3988	55
ASV_380	86	0.231641	895.042	86
ASV_338	123	0.244156	29.9691	123
ASV_280	64	0.231641	2212.24	64
ASV_335	2	0.16263	0	2
ASV_336	215	0.262277	188.107	215
ASV_348	171	0.255435	173.657	171
ASV_5498	218	0.265087	224.215	218
ASV_325	113	0.2387	94.9395	113
ASV_5234	43	0.221803	153.696	43
ASV_334	90	0.236181	23.5295	90
ASV_6053	189	0.259956	376.042	189
ASV_506	11	0.213345	43.9671	11
ASV_364	77	0.237374	618.867	77
ASV_331	197	0.261984	316.063	197
ASV_2363	48	0.233019	273.852	48
ASV_398	37	0.209821	54.2231	37
ASV_513	82	0.227273	135.582	82
ASV_321	49	0.214514	529.353	49
ASV_436	218	0.265087	244.877	218
ASV_4376	142	0.244029	22.2336	142
ASV_700	93	0.230958	17.4054	93
ASV_411	2	0.189976	0	2
ASV_354	47	0.23187	153.881	47
ASV_5854	32	0.220969	590.328	32
ASV_430	194	0.259956	138.262	194
ASV_570	37	0.218605	17.3203	37
ASV_976	70	0.240164	1142.36	70
ASV_594	10	0.21219	0.15787	10
ASV_7380	13	0.220037	0.0414155	13
ASV_647	32	0.220865	50.1458	32
ASV_495	186	0.258242	160.3	186
ASV_511	156	0.255157	212.935	156
ASV_1187	7	0.200256	2.12286	7
ASV_369	90	0.235118	80.0229	90
ASV_508	8	0.200855	53.6182	8
ASV_374	184	0.258811	270.285	184
ASV_453	114	0.235825	90.1494	114
ASV_497	113	0.239186	53.4663	113
ASV_1472	13	0.217996	50.0039	13
ASV_636	214	0.26464	267.359	214
ASV_366	136	0.251203	156.554	136
ASV_535	134	0.246202	284.288	134
ASV_627	217	0.263305	195.003	217
ASV_514	208	0.264342	464.634	208
ASV_505	3	0.201199	6.50079	3
ASV_558	3	0.190053	2.37423	3
ASV_390	206	0.26257	229.121	206
ASV_833	126	0.237134	108.431	126
ASV_580	69	0.237374	485.325	69
ASV_424	40	0.230505	14.4918	40
ASV_5774	5	0.19966	0.0263158	5
ASV_410	74	0.237854	389.508	74
ASV_573	220	0.265237	273.616	220
ASV_472	197	0.261547	230.808	197
ASV_1159	74	0.240164	723.025	74
ASV_469	74	0.240164	410.161	74
ASV_6590	2	0.17324	467	2
ASV_521	61	0.2183	129.015	61
ASV_4026	178	0.25627	121.055	178
ASV_593	151	0.253643	463.621	151
ASV_788	56	0.216092	87.0976	56
ASV_606	38	0.227824	279.731	38
ASV_496	214	0.264342	214.357	214
ASV_601	193	0.260677	196.356	193
ASV_600	1	0.170537	0	1
ASV_642	184	0.258953	285.38	184
ASV_638	167	0.254605	158.492	167
ASV_752	171	0.255019	134.493	171
ASV_575	76	0.240902	437.367	76
ASV_434	12	0.193894	1839.66	12
ASV_427	202	0.257675	3126.62	202
ASV_5265	8	0.198229	3.1838	8
ASV_524	1	0.182879	0	1
ASV_516	180	0.256831	189.705	180
ASV_554	72	0.226944	2329.36	72
ASV_723	145	0.25296	110.606	145
ASV_502	92	0.239551	61.3535	92
ASV_477	54	0.215497	94.5062	54
ASV_746	80	0.227273	133.283	80
ASV_1076	75	0.239551	442.295	75
ASV_658	219	0.265537	239.125	219
ASV_649	64	0.235944	327.908	64
ASV_6489	38	0.230731	103.441	38
ASV_737	177	0.257817	275.931	177
ASV_591	149	0.253369	385.797	149
ASV_599	45	0.235471	110.122	45
ASV_2335	72	0.239796	343.594	72
ASV_1819	25	0.210762	148.18	25
ASV_699	74	0.240041	383.145	74
ASV_512	182	0.257817	124.796	182
ASV_622	38	0.209915	67.1958	38
ASV_8090	6	0.214514	34.7378	6
ASV_826	76	0.241026	506.074	76
ASV_718	192	0.258811	272.926	192
ASV_4117	12	0.222433	175.004	12
ASV_757	203	0.260821	122.44	203
ASV_5576	160	0.251471	26.9654	160
ASV_832	15	0.206412	1872.02	15
ASV_566	8	0.162968	0	8
ASV_552	33	0.224451	483.152	33
ASV_1986	75	0.238095	309.407	75
ASV_721	174	0.255435	134.36	174
ASV_770	120	0.237254	358.778	120
ASV_598	77	0.230505	80.8066	77
ASV_623	76	0.240409	752.375	76
ASV_1034	18	0.213928	108.312	18
ASV_779	4	0.208703	3.19199	4
ASV_840	184	0.257252	164.038	184
ASV_862	80	0.226944	133.296	80
ASV_873	1	0.176825	0	1
ASV_562	75	0.225204	16.342	75
ASV_780	149	0.253643	209.981	149
ASV_7491	218	0.265237	273.625	218
ASV_602	204	0.263749	480.99	204
ASV_632	79	0.238943	512.081	79
ASV_760	1	0.186879	0	1
ASV_1181	168	0.254881	95.1061	168
ASV_676	74	0.240041	383.145	74
ASV_754	62	0.218097	138.538	62
ASV_1348	77	0.240902	615.24	77
ASV_916	208	0.261256	187.467	208
ASV_1041	205	0.263158	184.13	205
ASV_1057	140	0.248152	43.5699	140
ASV_650	74	0.239186	387.784	74
ASV_3172	143	0.249205	166.963	143
ASV_739	85	0.233251	53.0546	85
ASV_898	156	0.255157	212.935	156
ASV_764	142	0.249602	83.3048	142
ASV_785	46	0.227713	20.7324	46
ASV_1089	175	0.2581	253.83	175
ASV_5927	4	0.189593	5.89582	4
ASV_1155	54	0.233366	143.206	54
ASV_1073	179	0.258668	240.446	179
ASV_988	2	0.190438	0.126204	2
ASV_871	122	0.237374	367.782	122
ASV_2262	212	0.26464	275.626	212
ASV_859	128	0.249337	82.4049	128
ASV_1333	161	0.252417	323.104	161
ASV_7579	22	0.228377	45.9662	22
ASV_1077	40	0.221803	4.25519	40
ASV_1213	170	0.256131	115.433	170
ASV_1075	175	0.256131	159.212	175
ASV_911	8	0.209728	0.542693	8
ASV_1294	213	0.26464	323.743	213
ASV_999	210	0.264193	352.14	210
ASV_1373	95	0.232789	43.5338	95
ASV_847	76	0.236895	544.578	76
ASV_861	76	0.240902	437.367	76
ASV_1369	20	0.215103	306.737	20
ASV_1341	15	0.221594	32.0189	15
ASV_1091	218	0.263453	243.754	218
ASV_902	76	0.240532	538.322	76
ASV_3153	42	0.211426	46.2478	42
ASV_1895	181	0.256831	107.27	181
ASV_2001	72	0.239918	345.38	72
ASV_1106	203	0.262277	151.144	203
ASV_6094	212	0.264193	213.72	212
ASV_1570	20	0.217291	81.7758	20
ASV_1049	8	0.162968	0	8
ASV_1361	135	0.2504	91.9303	135
ASV_1120	178	0.258526	262.355	178
ASV_1536	213	0.264938	304.299	213
ASV_2562	204	0.263305	240.901	204
ASV_3674	30	0.205509	104.709	30
ASV_4137	71	0.22938	226.882	71
ASV_1150	177	0.257817	254.191	177
ASV_1553	44	0.231527	263.193	44
ASV_1035	91	0.228266	96.3737	91
ASV_5239	9	0.218605	318.003	9
ASV_993	74	0.236895	824.441	74
ASV_1313	8	0.162968	0	8
ASV_1434	219	0.265387	375.636	219
ASV_1104	77	0.238579	381.304	77
ASV_2151	2	0.193735	0	2
ASV_1445	26	0.221176	4.58425	26
ASV_2055	170	0.25641	145.997	170
ASV_1655	163	0.254054	88.0151	163
ASV_1498	12	0.193894	1839.66	12
ASV_1380	1	0.183522	0	1
ASV_2159	225	0.266591	431.263	225
ASV_4755	31	0.230505	700.673	31
ASV_1262	1	0.200855	0	1
ASV_3228	5	0.191368	932	5
ASV_1242	128	0.245687	901.67	128
ASV_2912	216	0.264938	227.465	216
ASV_1492	144	0.252281	266.218	144
ASV_1328	2	0.178707	0	2
ASV_1644	55	0.237854	162.444	55
ASV_1440	79	0.239064	524.433	79
ASV_1660	175	0.255713	293.904	175
ASV_3699	17	0.198145	0.579576	17
ASV_1625	170	0.255852	122.417	170
ASV_2317	9	0.207231	0.388248	9
ASV_1578	8	0.198396	0.0558386	8
ASV_1512	8	0.162968	0	8
ASV_1707	62	0.233135	221.621	62
ASV_1877	72	0.237494	246.935	72
ASV_4332	76	0.238458	325.343	76
ASV_1506	130	0.246073	182.42	130
ASV_2449	124	0.246073	22.6756	124
ASV_6907	3	0.215497	0.648251	3
ASV_1621	80	0.239308	528.678	80
ASV_7549	197	0.262131	269.374	197
ASV_5941	29	0.227603	98.8513	29
ASV_1756	15	0.207597	468.36	15
ASV_2804	78	0.237254	960.894	78
ASV_1809	53	0.22542	16.2706	53
ASV_3001	128	0.25	97.448	128
ASV_1587	64	0.237374	512.636	64
ASV_1845	204	0.263158	265.475	204
ASV_2600	144	0.252552	379.353	144
ASV_2276	1	0.00212766	0	1
ASV_2964	121	0.24441	39.2014	121
ASV_2040	47	0.229941	32.65	47
ASV_3162	46	0.228822	77.8383	46
ASV_7534	54	0.239551	244.68	54
ASV_5663	3	0.191602	4.87413	3
ASV_2724	181	0.257958	185.241	181
ASV_2240	49	0.229045	30.6397	49
ASV_3696	130	0.247108	155.122	130
ASV_2749	8	0.162968	0	8
ASV_3052	46	0.230167	259.286	46
ASV_1992	75	0.237854	324.674	75
ASV_2172	8	0.162968	0	8
ASV_1914	64	0.236657	311.613	64
ASV_2730	119	0.244283	52.0909	119
ASV_2783	8	0.162968	0	8
ASV_2016	147	0.252688	200.119	147
ASV_3525	70	0.234414	425.272	70
ASV_7100	2	0.177492	0	2
ASV_6194	62	0.233482	174.496	62
ASV_2323	59	0.234064	79.5943	59
ASV_2097	148	0.253506	289.996	148
ASV_2417	51	0.231299	124.134	51
ASV_8096	62	0.237374	592.863	62
ASV_2996	37	0.218605	17.3203	37
ASV_2643	1	0.182879	0	1
ASV_3069	13	0.217291	30.5961	13
ASV_2585	1	0.00212766	0	1
ASV_2703	3	0.201285	0.0371134	3
ASV_4121	75	0.238216	307.457	75
ASV_2801	4	0.17147	0	4
ASV_2981	56	0.231527	67.881	56
ASV_4130	1	0.172098	0	1
ASV_3032	72	0.237494	246.935	72
ASV_4778	119	0.244029	38.3184	119
ASV_3574	4	0.17147	0	4
ASV_5572	79	0.238943	460.197	79
ASV_4604	26	0.222117	239.076	26
ASV_4882	178	0.258384	290.531	178
ASV_3919	1	0.147799	0	1
ASV_7255	19	0.218199	0.780837	19
ASV_7498	80	0.239429	537.129	80
ASV_6692	52	0.23187	151.713	52
ASV_5563	4	0.17147	0	4
ASV_5737	28	0.21679	233.384	28
ASV_5142	4	0.17147	0	4

## Sheet: Phyllosphere_MixOS_network
	value
num.edges	5925
num.pos.edges	4823
num.neg.edges	1102
num.vertices	302
connectance	0.13036
average.degree	39.2384
average.path.length	2.631
diameter	7
edge.connectivity	0
clustering.coefficient	0.655351
no.clusters	2
centralization.degree	0.165321
centralization.betweenness	0.0539915
centralization.closeness	0.0677522

## Sheet: Phyllosphere_MixOS_node
	igraph.degree	igraph.closeness	igraph.betweenness	igraph.cen.degree
ASV_1	34	0.208593	33.6191	34
ASV_3	51	0.233696	370.701	51
ASV_2	39	0.221486	600.818	39
ASV_4	24	0.204762	253.9	24
ASV_5	50	0.231895	378.187	50
ASV_6	4	0.195075	0	4
ASV_7	49	0.231895	524.15	49
ASV_8	63	0.239269	1714.42	63
ASV_10	48	0.233153	505.52	48
ASV_11	74	0.227685	782.599	74
ASV_9	33	0.226486	163.355	33
ASV_14	37	0.232612	990.817	37
ASV_13	62	0.239079	1896.15	62
ASV_16	4	0.195075	0	4
ASV_15	37	0.209756	22.0504	37
ASV_20	64	0.240608	111.45	64
ASV_17	89	0.250833	672.438	89
ASV_18	53	0.221813	195.998	53
ASV_21	10	0.192578	46.0264	10
ASV_22	19	0.223294	557.081	19
ASV_26	59	0.234606	190.715	59
ASV_25	4	0.195075	0	4
ASV_24	43	0.220999	54.8895	43
ASV_27	10	0.197896	172.749	10
ASV_31	75	0.244915	474.509	75
ASV_38	51	0.221813	24.4937	51
ASV_35	18	0.20393	0.234436	18
ASV_32	52	0.23534	901.714	52
ASV_28	27	0.206447	269.331	27
ASV_37	6	0.206731	212.803	6
ASV_34	65	0.234606	321.067	65
ASV_29	63	0.239079	626.529	63
ASV_3633	48	0.224459	241.758	48
ASV_43	11	0.206447	26.6453	11
ASV_41	82	0.24876	703.589	82
ASV_51	19	0.207729	0.737565	19
ASV_36	10	0.197896	172.749	10
ASV_49	3	0.187306	300.215	3
ASV_7846	38	0.222963	159.227	38
ASV_50	47	0.228376	15.9317	47
ASV_44	53	0.235709	987.957	53
ASV_6431	30	0.229072	670.683	30
ASV_42	82	0.245314	2244.28	82
ASV_4795	35	0.216859	100.423	35
ASV_48	22	0.224292	59.7012	22
ASV_52	79	0.245514	346.189	79
ASV_46	51	0.236078	81.3793	51
ASV_45	54	0.220351	172.632	54
ASV_54	70	0.238133	982	70
ASV_6575	37	0.222798	119.653	37
ASV_7254	4	0.18789	0	4
ASV_64	48	0.235156	683.849	48
ASV_62	1	0.00332226	0	1
ASV_1618	47	0.219869	196.277	47
ASV_68	44	0.228897	33.0033	44
ASV_65	64	0.242351	452.562	64
ASV_67	41	0.226146	178.441	41
ASV_72	7	0.19699	298.955	7
ASV_84	13	0.20393	604.587	13
ASV_66	13	0.208593	6.29147	13
ASV_70	61	0.229947	39.7381	61
ASV_6960	53	0.23534	660.052	53
ASV_75	19	0.210932	269.765	19
ASV_79	6	0.200935	11.6148	6
ASV_78	64	0.231895	436.117	64
ASV_3551	38	0.215154	105.271	38
ASV_112	1	0.158005	0	1
ASV_88	7	0.209318	13.7185	7
ASV_81	59	0.235156	141.587	59
ASV_5982	64	0.225299	1050.32	64
ASV_97	57	0.234789	194.121	57
ASV_89	1	0.00332226	0	1
ASV_95	7	0.205882	2.27274	7
ASV_841	53	0.237195	870.368	53
ASV_96	51	0.221324	99.8571	51
ASV_6411	49	0.225131	105.756	49
ASV_111	27	0.225806	168.203	27
ASV_126	75	0.237757	169.266	75
ASV_103	62	0.231538	293.532	62
ASV_1556	1	0.182535	0	1
ASV_1717	6	0.2	1.30529	6
ASV_121	46	0.221161	179.541	46
ASV_146	2	0.153181	0	2
ASV_4971	43	0.217015	183.444	43
ASV_115	29	0.220836	11.7438	29
ASV_131	1	0.145411	0	1
ASV_1004	44	0.224795	162.043	44
ASV_116	62	0.236821	184.841	62
ASV_1309	41	0.222798	420.389	41
ASV_286	11	0.194444	61.547	11
ASV_953	55	0.225131	290.65	55
ASV_123	55	0.220674	99.1253	55
ASV_134	6	0.198026	0.67603	6
ASV_151	3	0.202694	0.0556052	3
ASV_152	49	0.219068	132.827	49
ASV_170	25	0.208304	4.8468	25
ASV_3896	21	0.217958	86.2424	21
ASV_195	30	0.223128	142.089	30
ASV_1354	82	0.225299	1188.7	82
ASV_1250	41	0.223294	60.6999	41
ASV_150	66	0.241573	380.168	66
ASV_1987	2	0.17151	0	2
ASV_6998	16	0.205461	27.3934	16
ASV_148	2	0.186609	0	2
ASV_162	1	0.185802	0	1
ASV_184	18	0.21875	0	18
ASV_180	2	0.169865	298	2
ASV_166	32	0.227685	182.432	32
ASV_174	59	0.234789	188.632	59
ASV_3655	56	0.219388	305.766	56
ASV_181	45	0.217958	68.6002	45
ASV_433	2	0.170345	0	2
ASV_172	34	0.222304	431.467	34
ASV_186	79	0.238321	189.574	79
ASV_259	40	0.216703	393.909	40
ASV_238	30	0.224459	441.045	30
ASV_207	49	0.217329	140.407	49
ASV_194	29	0.213324	3.28594	29
ASV_205	80	0.243922	2671.87	80
ASV_190	61	0.236635	159.72	61
ASV_635	34	0.224627	139.157	34
ASV_224	83	0.239079	225.264	83
ASV_230	64	0.232074	362.366	64
ASV_213	66	0.241573	380.168	66
ASV_247	46	0.227858	350.279	46
ASV_212	50	0.224459	95.0453	50
ASV_274	54	0.232792	109.383	54
ASV_342	7	0.202013	2.71594	7
ASV_240	87	0.250624	767.885	87
ASV_252	10	0.207586	1.52302	10
ASV_256	57	0.229246	162.917	57
ASV_251	21	0.224459	483.945	21
ASV_351	67	0.235893	193.148	67
ASV_327	12	0.198287	0	12
ASV_6123	30	0.219388	292.842	30
ASV_301	58	0.23136	223.807	58
ASV_4911	7	0.195455	0.116964	7
ASV_294	54	0.231717	801.217	54
ASV_293	82	0.238889	212.852	82
ASV_904	67	0.2408	463.272	67
ASV_379	1	0.183649	0	1
ASV_491	39	0.214235	91.7608	39
ASV_338	76	0.237945	211.051	76
ASV_280	33	0.219869	122.622	33
ASV_336	87	0.249585	618.35	87
ASV_306	48	0.224125	91.2373	48
ASV_5498	24	0.210784	278.46	24
ASV_5234	33	0.227685	485.208	33
ASV_6053	7	0.180456	594.898	7
ASV_364	47	0.217958	105.094	47
ASV_331	86	0.249793	520.734	86
ASV_321	39	0.213173	60.3817	39
ASV_365	7	0.209028	55.0772	7
ASV_527	81	0.238133	334.922	81
ASV_5854	2	0.186609	0	2
ASV_976	55	0.230475	128.748	55
ASV_7380	20	0.220674	134.006	20
ASV_1187	18	0.208593	64.3777	18
ASV_508	31	0.22019	149.388	31
ASV_466	38	0.227685	116.58	38
ASV_1472	58	0.234606	110.971	58
ASV_382	58	0.230475	196.363	58
ASV_505	57	0.239269	1177	57
ASV_390	81	0.239079	239.745	81
ASV_405	61	0.234789	238.085	61
ASV_424	40	0.212121	26.4081	40
ASV_5774	58	0.225976	284.319	58
ASV_472	52	0.231183	372.379	52
ASV_1159	60	0.230828	191.598	60
ASV_6590	52	0.217643	165.827	52
ASV_521	22	0.204623	46.051	22
ASV_788	47	0.218909	159.686	47
ASV_496	86	0.250416	566.137	86
ASV_600	61	0.231183	213.065	61
ASV_575	10	0.193694	197.651	10
ASV_5608	59	0.227513	161.836	59
ASV_5265	1	0.164841	0	1
ASV_524	64	0.242938	367.189	64
ASV_516	49	0.22019	109.075	49
ASV_460	58	0.229947	191.603	58
ASV_477	50	0.226316	170.796	50
ASV_1076	62	0.231538	257.519	62
ASV_6489	41	0.21049	28.4963	41
ASV_585	61	0.235893	170.96	61
ASV_1819	35	0.211376	112.833	35
ASV_2195	59	0.234973	157.362	59
ASV_622	9	0.203378	105.53	9
ASV_8090	57	0.225299	209.565	57
ASV_826	57	0.230122	267.457	57
ASV_4117	9	0.21108	120.279	9
ASV_5576	56	0.229771	143.693	56
ASV_552	41	0.226657	450.095	41
ASV_1986	60	0.235893	163.469	60
ASV_598	78	0.238321	209.389	78
ASV_623	2	0.162615	0	2
ASV_1034	11	0.218116	46.64	11
ASV_779	39	0.229771	214.635	39
ASV_571	54	0.230298	205.551	54
ASV_873	50	0.227858	118.248	50
ASV_5631	29	0.20816	147.784	29
ASV_676	6	0.192702	101.4	6
ASV_940	10	0.210637	17.5299	10
ASV_1348	63	0.231538	460.224	63
ASV_8063	46	0.217486	52.0639	46
ASV_923	45	0.229421	69.3166	45
ASV_1155	61	0.233514	310.254	61
ASV_871	41	0.221324	153.826	41
ASV_859	83	0.239079	225.264	83
ASV_7579	49	0.220513	20.6422	49
ASV_1352	85	0.25	780.724	85
ASV_881	61	0.236635	191.385	61
ASV_1052	10	0.206023	196.251	10
ASV_1075	52	0.223792	180.637	52
ASV_1294	46	0.238889	397.727	46
ASV_1081	61	0.232792	141.834	61
ASV_885	28	0.226998	147.968	28
ASV_1369	10	0.210049	43.7253	10
ASV_874	82	0.238133	254.166	82
ASV_839	13	0.191233	61.2666	13
ASV_933	80	0.248555	637.957	80
ASV_1007	70	0.243134	335.437	70
ASV_5547	55	0.227513	328.947	55
ASV_935	42	0.221976	74.2111	42
ASV_1570	9	0.214235	23.8597	9
ASV_7655	2	0.187422	2.64925	2
ASV_1097	61	0.237008	184.581	61
ASV_1071	80	0.238321	225.531	80
ASV_1536	48	0.237569	286.629	48
ASV_1631	63	0.2408	349.04	63
ASV_2219	17	0.207586	112.253	17
ASV_3674	62	0.236821	199.93	62
ASV_1854	77	0.23851	274.471	77
ASV_955	49	0.22019	109.075	49
ASV_1327	9	0.210784	336.537	9
ASV_2466	27	0.222798	55.7647	27
ASV_1136	67	0.236449	383.808	67
ASV_3211	29	0.231895	856.723	29
ASV_2151	70	0.235893	543.096	70
ASV_1112	36	0.216703	144.134	36
ASV_1375	41	0.236264	506.555	41
ASV_4755	11	0.204068	179.444	11
ASV_1262	1	0.188596	0	1
ASV_3228	38	0.220513	375.622	38
ASV_1365	61	0.236821	199.835	61
ASV_2552	5	0.190627	15.2455	5
ASV_2344	21	0.218591	299.145	21
ASV_2999	60	0.236449	157.104	60
ASV_1491	25	0.21108	539.043	25
ASV_5971	76	0.238133	223.35	76
ASV_1298	17	0.198549	268.124	17
ASV_1703	1	0.174392	0	1
ASV_3571	60	0.230828	174.621	60
ASV_7564	43	0.22214	188.019	43
ASV_1564	6	0.178318	4.07	6
ASV_1521	21	0.203241	225.877	21
ASV_1545	49	0.220674	44.9892	49
ASV_4332	41	0.228376	27.8459	41
ASV_1967	4	0.199602	9.19455	4
ASV_1421	7	0.170056	3.70056	7
ASV_2398	79	0.239079	233.832	79
ASV_2973	40	0.228203	27.4206	40
ASV_1758	10	0.205742	29.3821	10
ASV_1685	17	0.210784	22.3716	17
ASV_4196	7	0.191111	2.31615	7
ASV_4274	58	0.234606	157.749	58
ASV_3162	62	0.237008	215.114	62
ASV_7534	4	0.186378	11.6634	4
ASV_1905	70	0.241379	858.053	70
ASV_2724	28	0.217643	134.844	28
ASV_2115	3	0.174797	0	3
ASV_1975	25	0.21108	539.043	25
ASV_2016	38	0.233333	399.142	38
ASV_2715	44	0.226486	131.023	44
ASV_1711	7	0.170056	3.70056	7
ASV_4152	17	0.198549	268.124	17
ASV_2313	2	0.17279	0	2
ASV_7100	9	0.193445	0	9
ASV_4527	44	0.228723	49.4829	44
ASV_2620	49	0.22019	109.075	49
ASV_2090	3	0.170345	1.55253	3
ASV_2649	19	0.196861	0	19
ASV_2345	50	0.221486	126.269	50
ASV_2209	43	0.225976	417.646	43
ASV_2872	12	0.201338	30.994	12
ASV_3148	6	0.20393	1.02439	6
ASV_5814	10	0.189666	91.2889	10
ASV_4123	2	0.179916	0.280739	2
ASV_5882	61	0.236078	182.513	61
ASV_3478	62	0.236821	210.055	62
ASV_2989	65	0.236449	242.796	65
ASV_5729	59	0.230475	184.602	59
ASV_2822	12	0.195075	17.5961	12
ASV_3780	41	0.234241	529.064	41
ASV_5420	16	0.207443	76.7391	16
ASV_5741	57	0.229596	147.553	57
ASV_3077	33	0.219869	122.622	33
ASV_5654	48	0.229947	59.2921	48
ASV_5278	7	0.170056	3.70056	7
ASV_5886	64	0.231895	289.859	64
ASV_6602	51	0.221649	132.871	51
ASV_7967	19	0.196732	0	19
ASV_8046	2	0.153181	0	2

## Sheet: Phyllosphere_RT_network
	value
num.edges	4802
num.pos.edges	4216
num.neg.edges	586
num.vertices	325
connectance	0.0912061
average.degree	29.5508
average.path.length	2.95535
diameter	8
edge.connectivity	0
clustering.coefficient	0.564527
no.clusters	9
centralization.degree	0.239041
centralization.betweenness	0.0685826
centralization.closeness	0.00902833

## Sheet: Phyllosphere_RT_node
	igraph.degree	igraph.closeness	igraph.betweenness	igraph.cen.degree
ASV_1	1	0.00308642	0	1
ASV_3	28	0.0477313	285.501	28
ASV_2	21	0.0474169	72.498	21
ASV_4	1	0.00308642	0	1
ASV_5	34	0.0477454	713.636	34
ASV_6	21	0.0469906	39.4805	21
ASV_7	19	0.0476051	123.028	19
ASV_8	24	0.0474725	75.0709	24
ASV_10	15	0.0472372	12.272	15
ASV_11	23	0.0490018	466.691	23
ASV_9	46	0.0487805	310.807	46
ASV_14	11	0.048445	113.095	11
ASV_13	27	0.0475282	95.2798	27
ASV_12	10	0.0467061	609.234	10
ASV_16	21	0.0474795	189.847	21
ASV_15	14	0.0467532	9.23662	14
ASV_20	62	0.0497619	3506.03	62
ASV_17	55	0.0489796	76.0439	55
ASV_18	22	0.0485903	256.195	22
ASV_21	1	0.00308642	0	1
ASV_22	33	0.0490686	809.622	33
ASV_19	8	0.0465718	0.634367	8
ASV_25	22	0.0470178	55.2877	22
ASV_24	10	0.0464316	0.251685	10
ASV_23	29	0.0491281	2489.08	29
ASV_27	43	0.0489944	1448.03	43
ASV_31	37	0.0490389	89.3609	37
ASV_38	40	0.0489648	31.7781	40
ASV_35	53	0.0495792	1762.3	53
ASV_32	4	0.0456017	0	4
ASV_28	1	0.00308642	0	1
ASV_37	60	0.0489204	115.934	60
ASV_29	1	0.00309595	0	1
ASV_33	29	0.0491281	2518.78	29
ASV_3633	25	0.0487658	41.2103	25
ASV_51	1	0.0462857	0	1
ASV_36	43	0.0489944	1448.03	43
ASV_49	2	0.0464783	0	2
ASV_7846	40	0.0489352	337.591	40
ASV_50	30	0.0488393	175.517	30
ASV_6431	29	0.0474864	435.278	29
ASV_40	15	0.0473961	36.1074	15
ASV_42	1	0.00309595	0	1
ASV_4795	39	0.0489426	77.5589	39
ASV_48	1	0.0429423	0	1
ASV_46	17	0.0485466	618.949	17
ASV_45	25	0.0484667	157.672	25
ASV_6575	5	0.0477876	0.305019	5
ASV_7254	27	0.0474308	110.46	27
ASV_69	15	0.0473407	244.458	15
ASV_53	16	0.0480712	696.062	16
ASV_60	6	0.0479645	323.627	6
ASV_64	2	0.0447514	305	2
ASV_62	25	0.0473823	151.287	25
ASV_1618	33	0.0488762	113.193	33
ASV_68	32	0.0492926	1166.05	32
ASV_66	5	0.04741	248.538	5
ASV_80	79	0.0497619	715.292	79
ASV_6960	2	0.0469974	54.1378	2
ASV_3551	15	0.0481713	177.291	15
ASV_88	29	0.0476121	196.528	29
ASV_83	5	0.0475492	36.4724	5
ASV_81	1	0.0456145	0	1
ASV_127	8	0.0461604	2.03407	8
ASV_97	23	0.0485612	188.738	23
ASV_89	16	0.0473684	42.2388	16
ASV_86	70	0.0495186	381.345	70
ASV_106	6	0.0460293	182.136	6
ASV_841	16	0.0471684	17.1029	16
ASV_6411	12	0.0468276	332.41	12
ASV_111	69	0.0494355	926.055	69
ASV_5753	22	0.048416	59.0945	22
ASV_121	2	0.00309597	1	2
ASV_4971	14	0.048157	465.97	14
ASV_115	4	0.0449127	305	4
ASV_1004	28	0.0474586	93.3651	28
ASV_110	32	0.0492851	848.704	32
ASV_116	42	0.0489722	1348.64	42
ASV_1309	6	0.0468411	2.49223	6
ASV_286	4	0.0470452	0.182857	4
ASV_953	5	0.0456531	0	5
ASV_143	21	0.0474308	397.373	21
ASV_119	67	0.0494808	331.181	67
ASV_123	8	0.0482646	538.977	8
ASV_134	17	0.0473407	583.364	17
ASV_187	11	0.0476471	26.0106	11
ASV_151	7	0.0467938	524.682	7
ASV_3896	10	0.0480498	115.462	10
ASV_195	39	0.0486122	6.23208	39
ASV_1354	28	0.0474725	271.018	28
ASV_1250	11	0.0485612	19.4913	11
ASV_150	5	0.0456467	32.7068	5
ASV_6998	22	0.0487072	113.772	22
ASV_148	68	0.0493902	397.266	68
ASV_162	38	0.0486852	21.7947	38
ASV_166	17	0.0472303	13.4011	17
ASV_3655	11	0.0480712	9.29774	11
ASV_181	1	0.0456595	0	1
ASV_433	20	0.0484088	75.0076	20
ASV_172	69	0.0494732	341.809	69
ASV_161	59	0.0496628	3860.28	59
ASV_186	87	0.0498232	510.854	87
ASV_248	2	0.0463056	0	2
ASV_259	79	0.0494053	185.271	79
ASV_238	50	0.0491505	608.579	50
ASV_226	34	0.048474	103.123	34
ASV_193	31	0.0475561	423.526	31
ASV_205	34	0.047633	265.082	34
ASV_190	41	0.0489648	1054.29	41
ASV_224	45	0.0487145	75.2558	45
ASV_209	57	0.0491281	89.6172	57
ASV_213	9	0.0469769	244.048	9
ASV_247	31	0.0483871	61.2088	31
ASV_4089	19	0.0483799	91.874	19
ASV_342	84	0.0498155	738.585	84
ASV_499	20	0.048057	37.4223	20
ASV_240	93	0.0498922	604.192	93
ASV_7264	8	0.0469974	3.62604	8
ASV_256	33	0.0486413	343.046	33
ASV_251	97	0.0499307	1035.69	97
ASV_351	104	0.0498692	617.908	104
ASV_250	12	0.0467061	1.82545	12
ASV_4911	28	0.0476401	255.676	28
ASV_294	13	0.0476751	87.2828	13
ASV_241	36	0.049076	1656.21	36
ASV_293	105	0.0500077	998.602	105
ASV_326	27	0.0485976	291.25	27
ASV_379	6	0.0477102	336.065	6
ASV_338	32	0.0485612	193.558	32
ASV_336	101	0.0499692	741.357	101
ASV_401	82	0.0496172	548.208	82
ASV_331	101	0.0499692	741.357	101
ASV_2363	38	0.0488983	1060.07	38
ASV_398	5	0.0468547	0.59697	5
ASV_365	83	0.0496856	317.068	83
ASV_527	90	0.0498768	960.377	90
ASV_5854	21	0.0471136	104.726	21
ASV_1187	14	0.0472166	47.1829	14
ASV_508	5	0.0476541	767.316	5
ASV_374	15	0.0473407	244.458	15
ASV_1472	1	0.0449376	0	1
ASV_505	19	0.0485175	462.181	19
ASV_390	55	0.0488393	292.145	55
ASV_580	33	0.0482789	967.356	33
ASV_5774	9	0.0480427	2.36084	9
ASV_472	97	0.0499307	573.295	97
ASV_656	27	0.048416	14.3939	27
ASV_496	100	0.0498385	791.786	100
ASV_422	7	0.0459966	22.9897	7
ASV_442	54	0.0490315	127.649	54
ASV_462	20	0.0484016	34.3079	20
ASV_427	21	0.0484522	464.142	21
ASV_5608	2	0.0466657	0	2
ASV_5265	8	0.0469225	7.25337	8
ASV_516	56	0.0487365	102.882	56
ASV_1952	5	0.0463453	12.336	5
ASV_654	19	0.0483366	54.4385	19
ASV_530	4	0.046814	0.568767	4
ASV_649	17	0.0479787	516.79	17
ASV_643	28	0.0481784	656.354	28
ASV_1819	5	0.0463453	5.35465	5
ASV_8090	13	0.0486267	274.829	13
ASV_663	1	0.0430908	0	1
ASV_4117	2	0.0454865	0	2
ASV_552	20	0.0468208	133.847	20
ASV_598	31	0.0483366	100.233	31
ASV_779	9	0.0480641	36.4156	9
ASV_666	103	0.0498692	748.728	103
ASV_1489	29	0.048634	565.518	29
ASV_602	6	0.0458794	2.16282	6
ASV_631	8	0.0474586	0.628885	8
ASV_5631	7	0.0470999	11.8051	7
ASV_754	20	0.0485103	24.0749	20
ASV_661	3	0.0454928	0.525488	3
ASV_940	19	0.0470315	87.2147	19
ASV_688	2	0.00309597	0	2
ASV_923	103	0.0498385	607.183	103
ASV_785	10	0.0470588	42.2034	10
ASV_801	31	0.0482789	12.0411	31
ASV_871	55	0.0487291	115.61	55
ASV_859	99	0.0499614	679.468	99
ASV_715	6	0.0459314	2.49526	6
ASV_768	5	0.0474239	37.5939	5
ASV_7579	62	0.0493226	104.883	62
ASV_980	5	0.0461802	8.2231	5
ASV_829	6	0.0469565	119.776	6
ASV_1531	32	0.0483366	84.27	32
ASV_1052	31	0.0474378	325.387	31
ASV_1075	70	0.0495186	185.554	70
ASV_911	3	0.0472786	0	3
ASV_803	27	0.048416	112.296	27
ASV_1294	55	0.0492626	405.718	55
ASV_1081	93	0.0499076	727.311	93
ASV_1663	99	0.0498308	585.35	99
ASV_1369	91	0.0498768	500.616	91
ASV_874	100	0.0498385	596.907	100
ASV_933	45	0.0487585	437.598	45
ASV_1007	34	0.048583	322.384	34
ASV_1031	35	0.0476541	660.155	35
ASV_902	2	0.0460358	0	2
ASV_3153	26	0.0483149	325.989	26
ASV_820	56	0.048913	125.707	56
ASV_958	33	0.0488172	41.5054	33
ASV_7655	11	0.0475004	71.2844	11
ASV_969	8	0.0480926	0.379739	8
ASV_897	5	0.0464716	2.34063	5
ASV_917	2	0.00309597	0	2
ASV_1071	100	0.0498308	589.522	100
ASV_1536	70	0.0493451	144.447	70
ASV_1631	55	0.0489796	73.7762	55
ASV_961	27	0.048416	112.296	27
ASV_2562	1	0.045321	0	1
ASV_1909	6	0.0468682	66.3086	6
ASV_1146	24	0.0475911	367.718	24
ASV_1306	28	0.0485175	743.544	28
ASV_2208	6	0.0458794	2.16282	6
ASV_2325	42	0.0485903	35.078	42
ASV_2466	37	0.048351	1146.92	37
ASV_1136	46	0.0487658	439.602	46
ASV_3211	31	0.0475492	222.81	31
ASV_1080	34	0.0482861	1021.3	34
ASV_2751	6	0.0475631	0.408511	6
ASV_1208	7	0.0466724	49.2591	7
ASV_1445	24	0.0475911	367.718	24
ASV_1133	57	0.0488983	198.756	57
ASV_1716	58	0.0492776	223.651	58
ASV_1584	49	0.0489722	525.847	49
ASV_1262	3	0.0469225	305	3
ASV_1195	30	0.0485976	4.00955	30
ASV_1989	4	0.0474725	219.805	4
ASV_1214	43	0.0487731	151.402	43
ASV_1728	11	0.0477313	4.2963	11
ASV_1129	41	0.049143	78.0523	41
ASV_1310	52	0.0489648	57.0882	52
ASV_1328	3	0.0476611	305	3
ASV_1662	43	0.0491803	160.579	43
ASV_1286	41	0.0484957	281.785	41
ASV_1772	44	0.0487145	53.0774	44
ASV_1566	29	0.0485976	461.906	29
ASV_5220	72	0.0494355	151.37	72
ASV_1564	61	0.0491579	239.086	61
ASV_1336	8	0.0472441	398.216	8
ASV_2215	12	0.0471204	317.326	12
ASV_1821	26	0.0482502	33.382	26
ASV_1545	46	0.0490018	190.922	46
ASV_1533	53	0.0486706	86.8268	53
ASV_1368	7	0.0469089	5.45076	7
ASV_1626	31	0.0483221	329.258	31
ASV_2423	40	0.0492027	254.802	40
ASV_1691	58	0.0494053	740.738	58
ASV_1852	97	0.0498232	799.086	97
ASV_1948	58	0.0492776	223.651	58
ASV_1756	35	0.0485466	113.022	35
ASV_1999	31	0.0485684	48.478	31
ASV_1940	58	0.04895	141.059	58
ASV_1637	9	0.0469429	139.649	9
ASV_1579	62	0.0491207	779.831	62
ASV_7076	6	0.0477383	6.07463	6
ASV_1851	106	0.0498922	652.503	106
ASV_2248	3	0.0468343	0.241667	3
ASV_2143	57	0.0494053	615.057	57
ASV_4228	2	0.0460489	17.2609	2
ASV_5663	34	0.048474	103.123	34
ASV_2019	10	0.0477524	1.98294	10
ASV_2659	7	0.0469497	2.74477	7
ASV_2498	1	0.0465116	0	1
ASV_5236	33	0.049143	324.956	33
ASV_1983	54	0.0487805	47.1471	54
ASV_1855	1	0.00308642	0	1
ASV_1947	33	0.0482718	897.187	33
ASV_2247	1	0.00308642	0	1
ASV_6162	36	0.048583	120.593	36
ASV_2711	22	0.0483871	65.4993	22
ASV_2161	20	0.0482143	71.3462	20
ASV_6388	8	0.0461604	2.03407	8
ASV_2114	1	0.00308642	0	1
ASV_1918	1	0.00308642	0	1
ASV_2099	47	0.0486267	26.4995	47
ASV_2089	55	0.0492776	573.571	55
ASV_6743	7	0.0475492	11.3831	7
ASV_2665	73	0.0492926	692.238	73
ASV_6491	1	0.00308642	0	1
ASV_2464	46	0.0489796	261.99	46
ASV_2978	56	0.0487072	115.307	56
ASV_2873	29	0.0485976	461.906	29
ASV_3455	107	0.0498922	695.094	107
ASV_3059	5	0.0469838	0	5
ASV_6023	8	0.0461604	2.03407	8
ASV_2990	29	0.048474	351.5	29
ASV_2748	10	0.0477947	21.1696	10
ASV_4220	19	0.0471341	93.5039	19
ASV_7309	34	0.048474	103.123	34
ASV_3196	1	0.0463387	0	1
ASV_2517	6	0.0458794	2.16282	6
ASV_3505	1	0.0448505	0	1
ASV_3785	29	0.0483943	376.688	29
ASV_3418	22	0.0483871	63.5814	22
ASV_3641	25	0.0484667	224.758	25
ASV_2688	1	0.00308642	0	1
ASV_2504	2	0.00309597	0	2
ASV_6305	11	0.0475422	403.922	11
ASV_2580	1	0.00308642	0	1
ASV_3556	9	0.0469633	212.674	9
ASV_3584	63	0.0490166	503.527	63
ASV_3456	12	0.0479077	106.531	12
ASV_3544	20	0.0482143	71.3462	20
ASV_3800	3	0.0465718	148.331	3
ASV_3007	6	0.0465116	2.03849	6
ASV_4408	47	0.0488983	202.149	47
ASV_2721	3	0.0454928	0.525488	3
ASV_3536	50	0.0489944	163.239	50
ASV_7391	9	0.0466321	0.833055	9
ASV_5240	31	0.0484885	142.224	31
ASV_3158	58	0.0490092	217.846	58
ASV_3352	1	0.00308642	0	1
ASV_4983	26	0.0476051	452.718	26
ASV_5216	4	0.0451002	3.12702	4
ASV_6178	35	0.0485466	113.022	35
ASV_3806	20	0.0482143	71.3462	20
ASV_4023	46	0.0487805	114.849	46
ASV_4194	64	0.0489574	270.244	64
ASV_4033	7	0.0469497	2.74477	7
ASV_6359	26	0.0476051	452.718	26
ASV_7218	8	0.0461604	2.03407	8
ASV_6524	8	0.0461604	2.03407	8

## Sheet: Rhizosphere_WM_network
	value
num.edges	2507
num.pos.edges	2396
num.neg.edges	111
num.vertices	855
connectance	0.00686689
average.degree	5.86433
average.path.length	6.01487
diameter	19
edge.connectivity	0
clustering.coefficient	0.451472
no.clusters	83
centralization.degree	0.0411425
centralization.betweenness	0.134451
centralization.closeness	0.0017757

## Sheet: Rhizosphere_WM_node
	igraph.degree	igraph.closeness	igraph.betweenness	igraph.cen.degree
ASV_1	3	0.0046134	59.2748	3
ASV_4	6	0.00462346	2853.01	6
ASV_7	5	0.00462119	0	5
ASV_10	16	0.00463327	5338.87	16
ASV_9	13	0.00463164	1559.96	13
ASV_20	8	0.00462386	3314.74	8
ASV_17	16	0.00463355	2682.56	16
ASV_26	8	0.00462928	199.183	8
ASV_30	27	0.00464171	13335.1	27
ASV_31	7	0.00463091	7862.26	7
ASV_38	14	0.00463274	7591.99	14
ASV_35	10	0.0046123	1411.22	10
ASV_32	5	0.00461854	2456.29	5
ASV_34	10	0.00463212	746.207	10
ASV_3633	1	0.00460914	0	1
ASV_43	13	0.00463657	481.341	13
ASV_51	16	0.0046293	4341.38	16
ASV_39	3	0.00461844	741.615	3
ASV_44	3	0.00460591	0	3
ASV_55	18	0.00463596	1392.59	18
ASV_47	3	0.00461327	0	3
ASV_61	4	0.00461826	647.916	4
ASV_73	8	0.00462041	3732.32	8
ASV_69	3	0.00460762	1919	3
ASV_58	1	0.00117096	0	1
ASV_102	1	0.00457489	0	1
ASV_62	1	0.00117096	0	1
ASV_77	2	0.00461158	641	2
ASV_65	2	0.00461519	0	2
ASV_67	2	0.00460228	23.3521	2
ASV_72	4	0.00462339	646.56	4
ASV_80	2	0.00461163	240.882	2
ASV_98	13	0.0046346	4433.48	13
ASV_82	10	0.00463219	2490.88	10
ASV_71	9	0.00463073	1251.13	9
ASV_70	1	0.00117096	0	1
ASV_104	9	0.00463056	6172.2	9
ASV_75	1	0.00117096	0	1
ASV_74	1	0.00452505	0	1
ASV_79	6	0.00463199	3939.4	6
ASV_94	6	0.00462853	390.56	6
ASV_112	4	0.00461131	780.015	4
ASV_113	13	0.00462933	4273	13
ASV_141	1	0.00117233	0	1
ASV_85	25	0.00464456	18092.3	25
ASV_100	20	0.00463388	2324.34	20
ASV_127	1	0.00117233	0	1
ASV_97	1	0.00117096	0	1
ASV_108	1	0.0046143	0	1
ASV_89	2	0.0045251	641	2
ASV_92	33	0.00464186	5044.92	33
ASV_105	2	0.00459278	641	2
ASV_95	5	0.00462777	556.866	5
ASV_93	5	0.00461874	1013.98	5
ASV_96	1	0.00117096	0	1
ASV_114	7	0.00461809	734.142	7
ASV_132	3	0.00460718	8.60239	3
ASV_111	4	0.00462639	8206.64	4
ASV_107	2	0.00461829	0	2
ASV_117	1	0.00117371	0	1
ASV_101	6	0.00462955	710.068	6
ASV_124	17	0.00463863	6003.2	17
ASV_130	34	0.00464141	14966.5	34
ASV_109	3	0.00462454	0	3
ASV_99	3	0.00461225	960.092	3
ASV_146	1	0.00117096	0	1
ASV_157	7	0.00462978	13067.1	7
ASV_286	1	0.00458487	0	1
ASV_144	26	0.00464085	12530.6	26
ASV_140	1	0.00117371	0	1
ASV_122	2	0.00460238	99.3026	2
ASV_189	1	0.004577	0	1
ASV_155	1	0.00461986	0	1
ASV_147	20	0.00463697	2281.1	20
ASV_139	9	0.004634	2048.07	9
ASV_3944	20	0.00463342	5209.86	20
ASV_128	5	0.00461043	285.339	5
ASV_156	1	0.00117233	0	1
ASV_129	33	0.00464186	5044.92	33
ASV_142	17	0.00464282	7054.69	17
ASV_169	12	0.00463151	2044.2	12
ASV_170	5	0.00462119	0	5
ASV_304	1	0.0045954	0	1
ASV_145	1	0.00461452	0	1
ASV_210	4	0.00461849	691.01	4
ASV_195	1	0.00117371	0	1
ASV_178	3	0.00460673	89.287	3
ASV_239	1	0.00117096	0	1
ASV_182	2	0.00461806	22.3137	2
ASV_167	3	0.00462289	52.1839	3
ASV_199	12	0.00462664	1272.71	12
ASV_165	7	0.00464153	11488.7	7
ASV_179	2	0.00460434	0	2
ASV_185	1	0.0046068	0	1
ASV_168	13	0.00463174	3504.84	13
ASV_171	7	0.00461183	94.6783	7
ASV_164	2	0.00459676	65.6289	2
ASV_197	2	0.00117233	1	2
ASV_227	1	0.00117096	0	1
ASV_297	6	0.00463594	4710.32	6
ASV_175	18	0.00464077	14354.2	18
ASV_219	7	0.00462376	5639.38	7
ASV_6280	13	0.00462986	3743.54	13
ASV_159	29	0.00464055	1903.66	29
ASV_248	2	0.00117233	1	2
ASV_277	2	0.00457963	641	2
ASV_173	2	0.00459434	0	2
ASV_177	4	0.00462469	365.714	4
ASV_200	4	0.00460626	871.647	4
ASV_238	1	0.00461367	0	1
ASV_267	2	0.00460497	0	2
ASV_216	4	0.00462374	1050.78	4
ASV_226	1	0.00457759	0	1
ASV_403	1	0.00459041	0	1
ASV_237	9	0.00462457	677.104	9
ASV_191	7	0.00462609	239.432	7
ASV_215	11	0.00462619	8347.16	11
ASV_268	3	0.00462141	354.481	3
ASV_225	6	0.00460922	841.751	6
ASV_245	1	0.00117096	0	1
ASV_236	23	0.00463848	4017.88	23
ASV_194	1	0.00460253	0	1
ASV_218	1	0.00459567	0	1
ASV_271	2	0.00462865	13.4517	2
ASV_223	1	0.00458659	0	1
ASV_208	1	0.00460477	0	1
ASV_253	7	0.00461637	420.537	7
ASV_260	2	0.00460859	538.183	2
ASV_254	1	0.00117233	0	1
ASV_246	4	0.00461113	216.944	4
ASV_201	1	0.00117096	0	1
ASV_204	1	0.00454514	0	1
ASV_228	4	0.00462154	1412.7	4
ASV_373	5	0.00461764	1149.26	5
ASV_257	2	0.00460889	11.5721	2
ASV_279	12	0.00463388	2154.72	12
ASV_242	27	0.00464383	50125.9	27
ASV_234	1	0.00460611	0	1
ASV_249	24	0.0046375	9350.08	24
ASV_222	29	0.00464055	1903.66	29
ASV_342	30	0.00464489	11137.9	30
ASV_233	4	0.00459857	266.836	4
ASV_278	12	0.00462294	106.414	12
ASV_417	3	0.00463428	118.018	3
ASV_298	1	0.00117096	0	1
ASV_372	1	0.00460539	0	1
ASV_243	4	0.00462006	1798.72	4
ASV_418	2	0.00462284	29.8459	2
ASV_353	1	0.00459194	0	1
ASV_330	11	0.00463944	1363.47	11
ASV_229	4	0.00460628	716.704	4
ASV_7475	7	0.00461906	132.97	7
ASV_314	3	0.00461302	44.7068	3
ASV_309	12	0.00462079	5047.03	12
ASV_402	2	0.00460023	0	2
ASV_265	11	0.00462868	109.621	11
ASV_275	6	0.00461029	215.661	6
ASV_337	9	0.00462181	939.121	9
ASV_5009	17	0.00463244	1271.74	17
ASV_261	1	0.00117096	0	1
ASV_291	11	0.00462875	484.477	11
ASV_394	6	0.00463267	642.697	6
ASV_290	3	0.0046068	1013.89	3
ASV_317	3	0.0046071	25.5818	3
ASV_414	2	0.00461819	0	2
ASV_269	2	0.00460462	14.3865	2
ASV_322	1	0.00117096	0	1
ASV_262	2	0.00461604	1280	2
ASV_320	2	0.00117371	2	2
ASV_359	1	0.00460169	0	1
ASV_362	2	0.00462274	617.292	2
ASV_449	3	0.00462286	630.416	3
ASV_358	13	0.00462735	2998.09	13
ASV_323	2	0.00460919	0	2
ASV_612	18	0.00462544	2245.53	18
ASV_376	1	0.00117096	0	1
ASV_380	1	0.00117096	0	1
ASV_437	8	0.00464257	9924.26	8
ASV_272	2	0.0046	0	2
ASV_343	2	0.00462366	498.064	2
ASV_280	2	0.00459641	0	2
ASV_408	3	0.00462624	277.649	3
ASV_335	3	0.00461931	350.93	3
ASV_285	16	0.00463579	3885.26	16
ASV_284	23	0.00463496	7580.42	23
ASV_368	6	0.00461377	426.718	6
ASV_490	1	0.00117096	0	1
ASV_345	3	0.00461494	0	3
ASV_590	3	0.00460723	17.8765	3
ASV_393	5	0.00462209	641	5
ASV_348	1	0.00117096	0	1
ASV_344	1	0.00117096	0	1
ASV_480	1	0.00461522	0	1
ASV_329	1	0.00459206	0	1
ASV_334	2	0.00460683	641	2
ASV_333	15	0.00462274	3363.9	15
ASV_391	6	0.00463061	7728.97	6
ASV_404	3	0.00461831	1917	3
ASV_328	1	0.00117096	0	1
ASV_356	2	0.0046144	0	2
ASV_443	3	0.00461462	1281	3
ASV_415	1	0.00117096	0	1
ASV_387	28	0.00463878	14982	28
ASV_409	20	0.00463413	2329.53	20
ASV_5872	3	0.00461861	2552	3
ASV_371	3	0.00459901	13.6681	3
ASV_700	1	0.00117096	0	1
ASV_411	2	0.00461442	0	2
ASV_386	1	0.00117096	0	1
ASV_527	15	0.00461559	832.313	15
ASV_7105	8	0.00463448	5180.73	8
ASV_430	1	0.00461327	0	1
ASV_349	1	0.00117096	0	1
ASV_570	3	0.00461527	20.4729	3
ASV_429	1	0.00460509	0	1
ASV_360	4	0.00461614	1512.19	4
ASV_355	3	0.00459439	1280	3
ASV_495	16	0.00462817	4958.33	16
ASV_369	2	0.004595	641	2
ASV_6077	18	0.00463536	2518.2	18
ASV_421	2	0.00460782	641	2
ASV_497	5	0.0046297	716.772	5
ASV_636	1	0.00459273	0	1
ASV_1404	14	0.00463546	635.001	14
ASV_366	4	0.00462066	663.145	4
ASV_523	3	0.00461056	569.149	3
ASV_514	1	0.00117096	0	1
ASV_813	1	0.00117096	0	1
ASV_1061	1	0.00117096	0	1
ASV_5341	12	0.00462306	1908.33	12
ASV_569	2	0.00460792	641	2
ASV_624	6	0.00463803	2346.14	6
ASV_440	6	0.00462838	3373.08	6
ASV_693	10	0.00463277	653.975	10
ASV_384	1	0.00461457	0	1
ASV_507	2	0.00460897	90.4649	2
ASV_541	1	0.00461652	0	1
ASV_485	7	0.00461073	748.549	7
ASV_503	1	0.00117096	0	1
ASV_407	4	0.00460795	641	4
ASV_564	6	0.00463712	1357.85	6
ASV_589	2	0.00463141	0	2
ASV_960	9	0.00462106	705.876	9
ASV_400	11	0.00462301	185.729	11
ASV_653	10	0.00463279	69.6112	10
ASV_467	1	0.00117096	0	1
ASV_586	1	0.00457602	0	1
ASV_540	5	0.00461123	186.075	5
ASV_474	1	0.00460725	0	1
ASV_545	6	0.00463699	845.954	6
ASV_458	1	0.00459778	0	1
ASV_664	2	0.00117785	0	2
ASV_604	2	0.00459646	0	2
ASV_456	11	0.00462391	1517.69	11
ASV_601	1	0.00117096	0	1
ASV_5558	13	0.00462241	5202.49	13
ASV_784	23	0.0046331	3008.08	23
ASV_423	24	0.00463423	5793.34	24
ASV_752	1	0.00117096	0	1
ASV_526	5	0.00461844	153.23	5
ASV_434	5	0.00462029	1369.93	5
ASV_709	3	0.00117371	3	3
ASV_471	1	0.00459342	0	1
ASV_628	11	0.00462289	1904.47	11
ASV_921	2	0.00461385	100.958	2
ASV_446	1	0.00461086	0	1
ASV_532	1	0.00461452	0	1
ASV_5265	3	0.00455586	3189	3
ASV_464	1	0.00117233	0	1
ASV_550	18	0.0046378	1413.11	18
ASV_534	3	0.00462449	4124.42	3
ASV_452	12	0.0046433	20160.1	12
ASV_608	2	0.00117371	2	2
ASV_577	1	0.00460996	0	1
ASV_844	1	0.00117096	0	1
ASV_565	1	0.00117096	0	1
ASV_542	5	0.00459337	672.357	5
ASV_533	1	0.00456746	0	1
ASV_749	1	0.00459869	0	1
ASV_441	4	0.00463438	2086.56	4
ASV_582	1	0.00117233	0	1
ASV_476	10	0.00461574	973.807	10
ASV_549	1	0.00117233	0	1
ASV_611	1	0.00117233	0	1
ASV_614	1	0.00117096	0	1
ASV_461	19	0.00462366	1170.21	19
ASV_493	1	0.00117096	0	1
ASV_501	18	0.00463521	960.329	18
ASV_644	3	0.00459182	12.1917	3
ASV_630	1	0.00460278	0	1
ASV_1689	3	0.00462021	57.0762	3
ASV_1777	1	0.00461662	0	1
ASV_720	2	0.00461019	287.551	2
ASV_691	6	0.00463788	8479.82	6
ASV_512	13	0.00463229	2112.97	13
ASV_660	6	0.00463096	3382.35	6
ASV_663	1	0.00457921	0	1
ASV_718	6	0.0046137	1599.58	6
ASV_618	1	0.00118062	0	1
ASV_831	1	0.00459174	0	1
ASV_597	1	0.00117096	0	1
ASV_848	1	0.00457958	0	1
ASV_670	1	0.00458002	0	1
ASV_727	3	0.00462629	35.0974	3
ASV_572	4	0.00462074	740.129	4
ASV_566	2	0.00460434	0	2
ASV_721	6	0.0046132	402.364	6
ASV_744	2	0.00459066	641	2
ASV_770	1	0.00117096	0	1
ASV_652	3	0.00461168	1919	3
ASV_876	2	0.00117784	5	2
ASV_728	29	0.00464055	1903.66	29
ASV_1176	1	0.00117233	0	1
ASV_840	7	0.00462677	1920.82	7
ASV_666	9	0.00461432	2422.81	9
ASV_716	3	0.0045955	817.791	3
ASV_3595	1	0.00460643	0	1
ASV_736	5	0.00461163	1345.99	5
ASV_633	2	0.00459318	0	2
ASV_731	1	0.00460976	0	1
ASV_753	2	0.00117646	4	2
ASV_1003	1	0.00117784	0	1
ASV_857	5	0.00461604	659.972	5
ASV_912	1	0.00456294	0	1
ASV_798	1	0.00117096	0	1
ASV_708	20	0.00462737	2170.97	20
ASV_869	1	0.00117233	0	1
ASV_929	1	0.00459634	0	1
ASV_675	7	0.0046136	38.2485	7
ASV_706	2	0.00460775	437.793	2
ASV_645	2	0.00117233	1	2
ASV_681	1	0.00459778	0	1
ASV_858	1	0.00117096	0	1
ASV_760	13	0.00463119	3819.24	13
ASV_952	2	0.00458317	641	2
ASV_684	1	0.00117233	0	1
ASV_1058	1	0.00461986	0	1
ASV_815	1	0.00459577	0	1
ASV_1181	1	0.00117096	0	1
ASV_2368	11	0.00462389	2767.39	11
ASV_7680	1	0.00459535	0	1
ASV_959	2	0.00117646	6	2
ASV_1532	4	0.00460862	1922	4
ASV_588	3	0.00461624	4.27294	3
ASV_850	2	0.00460241	0	2
ASV_787	1	0.00117096	0	1
ASV_771	1	0.00461492	0	1
ASV_836	5	0.00462727	9.8573	5
ASV_916	1	0.00117096	0	1
ASV_701	2	0.00458669	4445	2
ASV_641	1	0.00117233	0	1
ASV_1057	3	0.00117371	3	3
ASV_1407	10	0.00462767	1082.44	10
ASV_714	5	0.00463294	296.45	5
ASV_703	2	0.00460023	0	2
ASV_907	2	0.00117646	6	2
ASV_609	1	0.00117096	0	1
ASV_1008	2	0.00458696	0	2
ASV_855	1	0.00117233	0	1
ASV_7988	2	0.00461921	0	2
ASV_967	1	0.00117096	0	1
ASV_947	1	0.00459039	0	1
ASV_762	5	0.00463257	388.546	5
ASV_1105	2	0.00461649	0	2
ASV_927	22	0.00463224	3456.02	22
ASV_924	6	0.00462226	1897.44	6
ASV_781	1	0.00117096	0	1
ASV_6902	17	0.00463322	1770.18	17
ASV_764	7	0.00463382	8802.58	7
ASV_679	1	0.00117096	0	1
ASV_696	12	0.00463788	2313.07	12
ASV_811	1	0.00117096	0	1
ASV_818	2	0.00117233	1	2
ASV_640	4	0.00459199	1931.6	4
ASV_1044	1	0.00459624	0	1
ASV_886	9	0.00463775	2384.2	9
ASV_819	1	0.0011737	0	1
ASV_865	1	0.00117096	0	1
ASV_892	1	0.00459901	0	1
ASV_914	1	0.00117233	0	1
ASV_726	5	0.00460894	4459	5
ASV_982	1	0.00460767	0	1
ASV_790	5	0.0046294	1046.55	5
ASV_972	3	0.0046035	749.344	3
ASV_1235	1	0.00117096	0	1
ASV_1284	2	0.00462845	0	2
ASV_860	4	0.00462549	710.992	4
ASV_966	1	0.0046001	0	1
ASV_957	2	0.00461582	1748.71	2
ASV_1496	3	0.00460648	2556	3
ASV_3280	9	0.00462755	766.04	9
ASV_985	1	0.00463023	0	1
ASV_1943	1	0.00461607	0	1
ASV_3238	2	0.00461564	641	2
ASV_963	4	0.00460278	960.5	4
ASV_846	8	0.00461577	299.542	8
ASV_981	1	0.00118062	0	1
ASV_1192	4	0.00462256	10.9871	4
ASV_1398	2	0.00461871	6.72571	2
ASV_1667	18	0.00464638	34043.5	18
ASV_1260	1	0.00458974	0	1
ASV_827	1	0.00117096	0	1
ASV_5557	15	0.00462722	3707.06	15
ASV_1079	1	0.0011737	0	1
ASV_797	6	0.00461662	48.761	6
ASV_1722	2	0.00461572	8.7951	2
ASV_3295	7	0.0046276	1077.68	7
ASV_1149	8	0.00463048	71.9387	8
ASV_778	20	0.00462715	1346.34	20
ASV_900	1	0.00117096	0	1
ASV_878	18	0.00463257	2432.48	18
ASV_1358	1	0.00117096	0	1
ASV_910	1	0.00457732	0	1
ASV_1356	2	0.00461126	641	2
ASV_880	1	0.0045797	0	1
ASV_1100	4	0.00461175	26.5351	4
ASV_991	7	0.00462151	39.5006	7
ASV_767	4	0.00460219	6612.28	4
ASV_1006	1	0.00460678	0	1
ASV_1196	1	0.00117096	0	1
ASV_890	4	0.00461589	118.711	4
ASV_1009	4	0.00460715	347.659	4
ASV_1411	21	0.00464191	9754.29	21
ASV_950	1	0.00461672	0	1
ASV_999	1	0.00117371	0	1
ASV_1032	3	0.00460194	1917	3
ASV_866	9	0.00462116	1336.77	9
ASV_1373	1	0.00117096	0	1
ASV_954	2	0.00461814	0	2
ASV_1172	1	0.00117096	0	1
ASV_1206	1	0.00461624	0	1
ASV_1021	1	0.00459174	0	1
ASV_1738	1	0.00117233	0	1
ASV_1135	1	0.00117096	0	1
ASV_1118	30	0.00463453	9330.58	30
ASV_2173	3	0.0046066	63.6793	3
ASV_7320	10	0.00461337	2901.3	10
ASV_1304	1	0.00117096	0	1
ASV_2595	8	0.00461215	1153.91	8
ASV_1091	1	0.00117096	0	1
ASV_1083	2	0.00461627	352.264	2
ASV_1067	4	0.00462059	47.0275	4
ASV_901	3	0.00462482	641	3
ASV_1020	2	0.0045982	4.32076	2
ASV_4437	7	0.00461826	1230.53	7
ASV_1301	2	0.00462609	42.5142	2
ASV_984	8	0.00462294	53.2531	8
ASV_1895	4	0.00462129	284.252	4
ASV_905	1	0.00117096	0	1
ASV_2545	2	0.00459486	641	2
ASV_1268	18	0.00463202	4500.19	18
ASV_1173	1	0.00117096	0	1
ASV_998	21	0.00463033	3837	21
ASV_1359	10	0.00462351	4565.46	10
ASV_1168	1	0.00117096	0	1
ASV_1443	1	0.00460231	0	1
ASV_1400	1	0.00460708	0	1
ASV_1265	3	0.00460787	0	3
ASV_4170	15	0.00462279	1831.23	15
ASV_1572	3	0.0046005	0	3
ASV_1528	1	0.00458693	0	1
ASV_1088	1	0.00458273	0	1
ASV_1207	1	0.00459093	0	1
ASV_1357	7	0.00463629	278.811	7
ASV_1064	1	0.00117096	0	1
ASV_1296	2	0.00460775	0	2
ASV_1253	1	0.00117096	0	1
ASV_1555	2	0.00459066	641	2
ASV_1212	1	0.00117096	0	1
ASV_1078	4	0.00462727	617.304	4
ASV_1120	1	0.00117096	0	1
ASV_1223	1	0.00117784	0	1
ASV_2553	2	0.00461098	2.96623	2
ASV_1363	1	0.00450979	0	1
ASV_1252	7	0.00462051	17.2353	7
ASV_1370	6	0.00461901	22.5748	6
ASV_1280	3	0.0046133	544.018	3
ASV_1326	2	0.00460936	1537.22	2
ASV_6994	1	0.00456297	0	1
ASV_1308	1	0.00117096	0	1
ASV_1274	1	0.00117096	0	1
ASV_1391	20	0.00463393	991.197	20
ASV_1460	3	0.00461502	287.736	3
ASV_1137	9	0.00463016	1031.12	9
ASV_1424	2	0.00460665	641	2
ASV_1028	3	0.00461999	843.512	3
ASV_1048	2	0.00462391	597.604	2
ASV_1164	7	0.00462231	63.8963	7
ASV_1550	1	0.00117096	0	1
ASV_1837	20	0.00462374	433.109	20
ASV_1266	1	0.00117096	0	1
ASV_1484	2	0.00461619	0	2
ASV_2020	1	0.00459884	0	1
ASV_1147	2	0.00462391	93.998	2
ASV_1152	35	0.00463564	3336.32	35
ASV_1161	2	0.00460738	0	2
ASV_1005	10	0.00463063	837.767	10
ASV_1554	1	0.00117096	0	1
ASV_2156	1	0.00456394	0	1
ASV_3730	28	0.00462637	2571.9	28
ASV_1143	1	0.00117096	0	1
ASV_1285	37	0.00463652	3589.93	37
ASV_1499	3	0.00460449	641	3
ASV_1439	3	0.00460917	0	3
ASV_4440	2	0.00460561	641	2
ASV_1320	1	0.00117096	0	1
ASV_1479	2	0.0046068	641	2
ASV_1249	5	0.00461966	2823.97	5
ASV_4813	2	0.00459436	1280	2
ASV_1403	1	0.00117096	0	1
ASV_1183	8	0.00462136	641	8
ASV_1277	2	0.00461786	0	2
ASV_1599	7	0.00460887	2443.55	7
ASV_1431	26	0.0046289	909.351	26
ASV_6751	1	0.00117096	0	1
ASV_1584	2	0.00460474	5.85433	2
ASV_1494	1	0.00117096	0	1
ASV_2769	3	0.00461126	34.3222	3
ASV_1574	1	0.00457489	0	1
ASV_1775	2	0.00117785	5	2
ASV_1661	2	0.00117785	0	2
ASV_1964	3	0.0045932	1919	3
ASV_1441	1	0.00117096	0	1
ASV_1387	2	0.00461427	0	2
ASV_3493	1	0.00459095	0	1
ASV_1178	1	0.00462416	0	1
ASV_1588	1	0.0011737	0	1
ASV_1697	19	0.00462983	1079.53	19
ASV_1453	1	0.00117096	0	1
ASV_7317	1	0.00117096	0	1
ASV_1316	9	0.00461587	2219.15	9
ASV_1418	1	0.00117096	0	1
ASV_2031	3	0.004584	1280	3
ASV_4647	14	0.0046277	1422.23	14
ASV_1469	1	0.00117096	0	1
ASV_1724	37	0.00463669	6292.73	37
ASV_1654	2	0.0045862	1280	2
ASV_1796	2	0.00117233	1	2
ASV_1395	4	0.00461946	204.856	4
ASV_1754	1	0.00117096	0	1
ASV_1867	2	0.00460385	1917	2
ASV_1303	24	0.00462795	1476.74	24
ASV_2060	1	0.00461153	0	1
ASV_1490	1	0.00458615	0	1
ASV_4450	3	0.00460276	319.5	3
ASV_1956	1	0.00458388	0	1
ASV_2027	13	0.00462326	1221.97	13
ASV_1551	4	0.00117785	12	4
ASV_2958	5	0.00462324	1722.11	5
ASV_1390	8	0.00461751	350.405	8
ASV_1331	3	0.00117371	2	3
ASV_2712	1	0.00461133	0	1
ASV_5343	1	0.00458005	0	1
ASV_1594	1	0.00117096	0	1
ASV_6208	1	0.00117096	0	1
ASV_7918	10	0.00462364	1090.46	10
ASV_1613	1	0.00117096	0	1
ASV_1511	26	0.0046412	1847.34	26
ASV_2663	2	0.00460698	0	2
ASV_1376	40	0.00463677	6516.35	40
ASV_1459	1	0.00460248	0	1
ASV_5783	1	0.00117096	0	1
ASV_1342	2	0.00461479	0	2
ASV_1402	2	0.00457632	1280	2
ASV_1729	1	0.00117096	0	1
ASV_1679	27	0.00464125	5151.27	27
ASV_2755	4	0.00461604	103.861	4
ASV_2762	3	0.00454048	1919	3
ASV_1656	1	0.00117096	0	1
ASV_1714	3	0.0045931	641	3
ASV_1780	1	0.00117096	0	1
ASV_2028	2	0.00459748	0	2
ASV_1732	38	0.00463649	3720.46	38
ASV_1485	4	0.00461999	505.691	4
ASV_2860	1	0.00117096	0	1
ASV_2177	1	0.00117096	0	1
ASV_1480	41	0.00463682	8824.49	41
ASV_2144	6	0.00459399	1285.03	6
ASV_1757	5	0.00462755	3844.83	5
ASV_1815	1	0.00117096	0	1
ASV_1977	1	0.00117645	0	1
ASV_1646	1	0.00458863	0	1
ASV_1719	6	0.00462812	1586.99	6
ASV_2584	34	0.00463586	3316.1	34
ASV_1760	3	0.00458809	1281	3
ASV_1721	7	0.0046283	931.597	7
ASV_2839	1	0.00460236	0	1
ASV_5694	1	0.00457235	0	1
ASV_2670	7	0.0046007	643.92	7
ASV_1768	3	0.00117509	0	3
ASV_7138	6	0.00463272	7482.67	6
ASV_1995	1	0.00117096	0	1
ASV_3664	5	0.00462356	8315.17	5
ASV_1984	1	0.00117784	0	1
ASV_2482	4	0.00461509	0	4
ASV_2525	1	0.00117233	0	1
ASV_1628	1	0.00459869	0	1
ASV_2109	6	0.00462843	142.255	6
ASV_2052	4	0.00117509	3	4
ASV_2365	3	0.00460912	142.429	3
ASV_5771	1	0.00461078	0	1
ASV_2487	3	0.00460243	641	3
ASV_2238	40	0.00463672	5093.99	40
ASV_1898	1	0.00117371	0	1
ASV_1844	3	0.00459226	1280	3
ASV_1605	1	0.00459298	0	1
ASV_6909	1	0.00457254	0	1
ASV_1639	21	0.00462539	584.405	21
ASV_1645	35	0.00463621	5205.95	35
ASV_2513	5	0.00460849	3125.36	5
ASV_1706	8	0.00461652	631.911	8
ASV_2375	2	0.0046074	4.50199	2
ASV_1973	3	0.00460199	1255.01	3
ASV_2239	7	0.00462226	3237.64	7
ASV_2818	1	0.00459429	0	1
ASV_3769	3	0.00461019	751.173	3
ASV_5939	5	0.00461512	0	5
ASV_2406	25	0.00464118	1799.41	25
ASV_3818	6	0.00461604	276.179	6
ASV_1797	2	0.00117785	8	2
ASV_2145	1	0.00457235	0	1
ASV_2142	1	0.00118062	0	1
ASV_2377	18	0.0046279	1656.01	18
ASV_2890	2	0.00117233	0	2
ASV_1804	21	0.00462369	1221.43	21
ASV_1709	21	0.00463126	5322.96	21
ASV_1695	3	0.00460792	0	3
ASV_2062	2	0.00460102	1	2
ASV_2188	13	0.00463106	16.893	13
ASV_2437	18	0.00462687	891.795	18
ASV_2975	2	0.00117784	5	2
ASV_2253	2	0.00461614	6751.01	2
ASV_1648	12	0.00462384	5557.25	12
ASV_2300	1	0.00460728	0	1
ASV_2382	2	0.00457865	641	2
ASV_1750	23	0.00462371	2250.35	23
ASV_3441	2	0.00461574	0	2
ASV_2366	2	0.00117233	1	2
ASV_1950	1	0.00459078	0	1
ASV_2602	2	0.0045931	641	2
ASV_6287	1	0.0045618	0	1
ASV_3824	1	0.00117096	0	1
ASV_4203	3	0.00117785	11	3
ASV_2072	1	0.00117096	0	1
ASV_4802	11	0.00462437	5311.12	11
ASV_5485	1	0.00117645	0	1
ASV_2222	15	0.00463031	5131.06	15
ASV_2519	1	0.00117096	0	1
ASV_1892	11	0.00462306	1032.06	11
ASV_3470	2	0.00117371	2	2
ASV_6019	2	0.00117646	4	2
ASV_2308	1	0.00117096	0	1
ASV_1886	1	0.00117096	0	1
ASV_5999	1	0.00459971	0	1
ASV_1981	2	0.00457654	641	2
ASV_1870	13	0.00462314	1549.02	13
ASV_3990	1	0.00454033	0	1
ASV_2252	1	0.00460775	0	1
ASV_2760	2	0.00460015	641	2
ASV_2499	1	0.00461721	0	1
ASV_2322	6	0.00462259	1280	6
ASV_4595	5	0.00461016	4532.72	5
ASV_2942	2	0.00117371	2	2
ASV_7356	1	0.00456753	0	1
ASV_2282	8	0.00462579	3562.72	8
ASV_1751	1	0.0046143	0	1
ASV_1958	4	0.00459382	194.775	4
ASV_2290	1	0.00457906	0	1
ASV_2166	2	0.00460626	641	2
ASV_2415	1	0.00117096	0	1
ASV_2259	6	0.00462039	223.856	6
ASV_2495	1	0.00456087	0	1
ASV_2163	2	0.00457051	641	2
ASV_4351	2	0.00117233	1	2
ASV_2461	2	0.00457747	641	2
ASV_5492	1	0.00117784	0	1
ASV_4434	2	0.00461819	0	2
ASV_3103	1	0.00117096	0	1
ASV_4232	1	0.00117096	0	1
ASV_3020	7	0.00118064	21	7
ASV_2224	2	0.00117233	0	2
ASV_5691	1	0.00117233	0	1
ASV_2405	2	0.00117233	0	2
ASV_3287	2	0.00462029	281.693	2
ASV_2834	9	0.00463043	1143.83	9
ASV_2820	6	0.00462597	1232.42	6
ASV_4677	2	0.0045607	641	2
ASV_2098	21	0.0046283	2380.28	21
ASV_2338	1	0.00458432	0	1
ASV_3670	2	0.00459607	72.597	2
ASV_5438	1	0.00461427	0	1
ASV_6541	1	0.00460882	0	1
ASV_4292	3	0.00458455	16.7663	3
ASV_3348	3	0.00460904	22.0395	3
ASV_5933	1	0.00457774	0	1
ASV_2984	1	0.00117096	0	1
ASV_2373	1	0.00117096	0	1
ASV_2474	9	0.00462209	1405.42	9
ASV_2321	32	0.00462817	2294.58	32
ASV_3221	1	0.00458765	0	1
ASV_4675	5	0.00461494	1130.39	5
ASV_3214	8	0.00463016	1327.36	8
ASV_3371	1	0.00462179	0	1
ASV_4050	15	0.00463164	4696.1	15
ASV_4287	8	0.00459971	3355.1	8
ASV_2451	3	0.00462589	0	3
ASV_2753	3	0.00458829	641	3
ASV_2356	1	0.00117233	0	1
ASV_3036	19	0.0046279	1555.24	19
ASV_2148	9	0.00462286	5.81638	9
ASV_2934	3	0.00460243	320	3
ASV_2875	2	0.00457125	3816	2
ASV_2426	6	0.00461203	480.546	6
ASV_2069	1	0.00117096	0	1
ASV_2541	23	0.0046411	3285.07	23
ASV_4027	3	0.00459229	732.586	3
ASV_4169	20	0.0046268	2416.96	20
ASV_2220	1	0.00117096	0	1
ASV_2836	26	0.00462664	1881.19	26
ASV_2456	6	0.00461071	3822.48	6
ASV_2520	4	0.00461477	2555	4
ASV_3677	1	0.00455272	0	1
ASV_4606	1	0.00460469	0	1
ASV_3482	3	0.00461569	195.446	3
ASV_4967	2	0.00461577	0	2
ASV_2289	18	0.00462514	5560.43	18
ASV_5105	5	0.00462479	52.0095	5
ASV_4797	15	0.00461559	832.313	15
ASV_2773	1	0.00460914	0	1
ASV_3721	2	0.00117233	1	2
ASV_2448	3	0.00461934	120.84	3
ASV_2644	14	0.00462577	6653.04	14
ASV_4599	2	0.00459894	1280	2
ASV_2551	2	0.00459582	641	2
ASV_3632	2	0.00117233	1	2
ASV_3579	1	0.00117096	0	1
ASV_3707	2	0.00457862	641	2
ASV_3989	1	0.00117096	0	1
ASV_3260	2	0.00117233	1	2
ASV_2270	38	0.00463725	8747.97	38
ASV_4391	5	0.00459585	1695.18	5
ASV_4371	14	0.00460931	1651.23	14
ASV_3034	4	0.00459352	641	4
ASV_6655	1	0.00117096	0	1
ASV_7273	3	0.00117371	0	3
ASV_3462	4	0.00118063	0	4
ASV_3312	1	0.00459825	0	1
ASV_6709	15	0.00461559	832.313	15
ASV_7045	3	0.00462181	155.797	3
ASV_4211	2	0.0046071	30.0412	2
ASV_3322	1	0.00117096	0	1
ASV_6112	7	0.00463403	459.022	7
ASV_7814	2	0.00117785	5	2
ASV_2645	1	0.00117233	0	1
ASV_2937	12	0.00461779	819.386	12
ASV_7171	1	0.00117096	0	1
ASV_2895	6	0.00462039	834.198	6
ASV_3635	3	0.00117371	0	3
ASV_3361	4	0.0046072	3081.36	4
ASV_3337	1	0.00117371	0	1
ASV_3082	3	0.00460243	320	3
ASV_3529	3	0.00460802	957	3
ASV_2898	1	0.00117096	0	1
ASV_3055	2	0.00117233	0	2
ASV_6362	1	0.00455489	0	1
ASV_5859	6	0.00461091	1181.03	6
ASV_3194	4	0.00461464	134.348	4
ASV_5475	9	0.00459986	0	9
ASV_3053	5	0.00462639	0	5
ASV_4019	1	0.00117371	0	1
ASV_2492	2	0.00459179	641	2
ASV_3546	1	0.0011737	0	1
ASV_4182	31	0.00463898	2439.96	31
ASV_3848	1	0.00461776	0	1
ASV_3377	2	0.00117233	0	2
ASV_4109	29	0.0046411	5730.02	29
ASV_4594	1	0.00117233	0	1
ASV_4327	3	0.00117509	0	3
ASV_8034	3	0.00460762	1281	3
ASV_4107	1	0.00117096	0	1
ASV_6886	15	0.00461559	832.313	15
ASV_3146	17	0.00462276	7127.44	17
ASV_2966	1	0.00459204	0	1
ASV_3064	19	0.00462792	1452.85	19
ASV_3471	7	0.00461831	2572.15	7
ASV_5350	2	0.00456834	641	2
ASV_3732	13	0.00462326	1320.04	13
ASV_4970	3	0.00117371	0	3
ASV_6170	2	0.00461417	641	2
ASV_3012	9	0.00459986	0	9
ASV_4884	4	0.00459538	1923.11	4
ASV_3264	18	0.00462755	1415.65	18
ASV_3601	7	0.00462219	1364.84	7
ASV_3358	1	0.00461228	0	1
ASV_6235	2	0.00461622	0	2
ASV_6024	1	0.00117096	0	1
ASV_4739	1	0.00117508	0	1
ASV_5739	3	0.00458324	657	3
ASV_4699	15	0.00461559	832.313	15
ASV_4863	1	0.00117096	0	1
ASV_7856	27	0.00464143	2460.02	27
ASV_5828	20	0.00462359	1126.38	20
ASV_4323	2	0.00462517	0	2
ASV_5686	1	0.00117096	0	1
ASV_6762	2	0.00461086	1280	2
ASV_5205	1	0.00117784	0	1
ASV_3793	31	0.00462807	2217.91	31
ASV_3882	5	0.00461961	3.03618	5
ASV_5731	4	0.00118063	0	4
ASV_5935	1	0.00117096	0	1
ASV_4030	5	0.00460854	0	5
ASV_6900	10	0.00462171	673.052	10
ASV_3578	2	0.00117371	0	2
ASV_5476	9	0.00459986	0	9
ASV_5070	24	0.00463259	1739.81	24
ASV_4243	3	0.0046082	29.5305	3
ASV_6160	20	0.00463395	3107.89	20
ASV_5582	21	0.00463091	2165.35	21
ASV_7533	4	0.00118063	0	4
ASV_4004	22	0.00462364	2001.36	22
ASV_4901	8	0.0046142	918.309	8
ASV_4741	12	0.00460926	851.983	12
ASV_6036	22	0.00463096	2627.22	22
ASV_6482	1	0.00457732	0	1
ASV_3838	10	0.00463063	837.767	10
ASV_4960	6	0.00462767	227.551	6
ASV_6020	7	0.0046132	589.515	7
ASV_5447	1	0.00457742	0	1
ASV_3783	3	0.00117509	0	3
ASV_4282	20	0.00462364	890.703	20
ASV_6051	12	0.00460926	851.983	12
ASV_5106	1	0.00117096	0	1
ASV_4800	2	0.00117371	0	2
ASV_7926	22	0.00464027	9602.43	22
ASV_5391	31	0.00462807	2217.91	31
ASV_5749	2	0.00118063	7	2
ASV_6341	3	0.00117371	0	3
ASV_6646	2	0.00117233	0	2
ASV_5702	3	0.00459347	0	3
ASV_7989	1	0.00459174	0	1
ASV_4988	1	0.00117096	0	1
ASV_6055	4	0.00459854	641	4
ASV_5458	1	0.00117096	0	1
ASV_5635	22	0.00463101	2258.21	22
ASV_5751	2	0.00462517	0	2
ASV_5242	5	0.00461512	0	5
ASV_5335	2	0.00458661	0	2
ASV_6745	3	0.0046126	0	3
ASV_5778	1	0.00459305	0	1
ASV_5089	22	0.00463096	2627.22	22
ASV_6465	28	0.00463202	8627.32	28
ASV_7496	3	0.00460802	957	3
ASV_6116	4	0.00118063	0	4
ASV_7339	9	0.00459986	0	9
ASV_7452	9	0.00459986	0	9

## Sheet: Rhizosphere_MixOS_network
	value
num.edges	738
num.pos.edges	708
num.neg.edges	30
num.vertices	580
connectance	0.00439521
average.degree	2.54483
average.path.length	7.27305
diameter	18
edge.connectivity	0
clustering.coefficient	0.384358
no.clusters	133
centralization.degree	0.0301471
centralization.betweenness	0.0843043
centralization.closeness	0.00148185

## Sheet: Rhizosphere_MixOS_node
	igraph.degree	igraph.closeness	igraph.betweenness	igraph.cen.degree
ASV_1	1	0.0017301	0	1
ASV_9	1	0.00178535	0	1
ASV_20	2	0.00303057	0	2
ASV_17	2	0.00178545	19	2
ASV_22	1	0.00302637	0	1
ASV_26	6	0.00302785	3571	6
ASV_31	3	0.00303018	37.5	3
ASV_35	1	0.00172712	0	1
ASV_34	6	0.00303095	6473.87	6
ASV_41	5	0.0030223	752.833	5
ASV_51	4	0.00302973	268.333	4
ASV_49	1	0.00172712	0	1
ASV_7846	1	0.00173609	0	1
ASV_50	1	0.00172712	0	1
ASV_52	8	0.00302307	162.356	8
ASV_58	4	0.00302778	2576	4
ASV_59	2	0.00301715	0	2
ASV_62	2	0.00302113	251	2
ASV_68	10	0.00302584	484.731	10
ASV_67	2	0.0017301	1	2
ASV_84	1	0.00172712	0	1
ASV_98	3	0.00303065	94	3
ASV_71	1	0.00172712	0	1
ASV_74	2	0.00301715	0	2
ASV_85	5	0.00302636	738.5	5
ASV_90	1	0.00172712	0	1
ASV_97	4	0.00302552	260.098	4
ASV_89	3	0.00302506	500	3
ASV_92	3	0.00303048	0	3
ASV_95	1	0.0017301	0	1
ASV_114	3	0.00301707	251	3
ASV_107	1	0.00173309	0	1
ASV_126	1	0.00172712	0	1
ASV_101	1	0.00172712	0	1
ASV_124	2	0.0017301	1	2
ASV_1556	2	0.0017361	3	2
ASV_1717	3	0.00173611	5	3
ASV_131	1	0.0017301	0	1
ASV_125	1	0.00172712	0	1
ASV_122	3	0.0017331	3	3
ASV_155	1	0.0017301	0	1
ASV_153	1	0.00172712	0	1
ASV_3944	5	0.00178557	24.9167	5
ASV_128	2	0.00302767	0	2
ASV_142	4	0.00302634	732	4
ASV_137	1	0.00172712	0	1
ASV_169	3	0.00302715	283.633	3
ASV_170	1	0.0017301	0	1
ASV_145	1	0.00172712	0	1
ASV_283	1	0.00172712	0	1
ASV_136	2	0.00301954	9.6	2
ASV_1987	1	0.00173609	0	1
ASV_163	12	0.00302886	6370.06	12
ASV_192	1	0.00301313	0	1
ASV_133	1	0.00172712	0	1
ASV_199	1	0.00172712	0	1
ASV_227	2	0.00302625	0	2
ASV_297	1	0.00172712	0	1
ASV_175	1	0.00172712	0	1
ASV_6280	3	0.00178555	8.75	3
ASV_300	1	0.00172712	0	1
ASV_202	3	0.00302495	251	3
ASV_173	1	0.00173309	0	1
ASV_177	3	0.00173611	1	3
ASV_200	3	0.00173611	1	3
ASV_198	1	0.00172712	0	1
ASV_220	10	0.00302581	84.2966	10
ASV_225	1	0.00301108	0	1
ASV_7900	1	0.00172712	0	1
ASV_271	1	0.00172712	0	1
ASV_223	1	0.00172712	0	1
ASV_254	1	0.00172712	0	1
ASV_416	1	0.00172712	0	1
ASV_246	1	0.00173609	0	1
ASV_214	1	0.00172712	0	1
ASV_204	2	0.00302282	747	2
ASV_231	1	0.00302751	0	1
ASV_373	3	0.00302696	501	3
ASV_257	1	0.00172712	0	1
ASV_274	5	0.00301935	750	5
ASV_249	1	0.00172712	0	1
ASV_288	2	0.00302513	1.3568	2
ASV_4668	4	0.00302426	251	4
ASV_289	1	0.00302099	0	1
ASV_243	3	0.00173611	3	3
ASV_327	1	0.00172712	0	1
ASV_418	2	0.00301544	0	2
ASV_7475	10	0.00178563	93.6667	10
ASV_314	1	0.00172712	0	1
ASV_311	7	0.00302551	357.016	7
ASV_265	1	0.00173309	0	1
ASV_275	8	0.00302097	489	8
ASV_337	1	0.00172712	0	1
ASV_317	1	0.00302205	0	1
ASV_312	8	0.00303149	1314.04	8
ASV_320	1	0.00301445	0	1
ASV_358	1	0.00172712	0	1
ASV_612	5	0.00178562	84.75	5
ASV_324	2	0.0017361	0	2
ASV_392	1	0.00172712	0	1
ASV_280	2	0.00302675	500	2
ASV_352	1	0.00302299	0	1
ASV_341	1	0.00172712	0	1
ASV_492	2	0.0017301	0	2
ASV_333	8	0.00302584	129.036	8
ASV_350	1	0.00301913	0	1
ASV_404	1	0.00172712	0	1
ASV_436	1	0.00301702	0	1
ASV_519	4	0.00301729	490.5	4
ASV_810	1	0.00173609	0	1
ASV_409	2	0.00302448	14.0833	2
ASV_470	6	0.00302304	701.18	6
ASV_2347	1	0.00172712	0	1
ASV_399	1	0.0017301	0	1
ASV_7105	4	0.00178555	3.16667	4
ASV_570	1	0.00172712	0	1
ASV_413	2	0.00302068	0	2
ASV_495	1	0.00172712	0	1
ASV_6077	1	0.00301998	0	1
ASV_438	7	0.00303132	1032.79	7
ASV_497	3	0.00303337	14432	3
ASV_1404	2	0.0017301	0	2
ASV_523	1	0.00172712	0	1
ASV_479	1	0.00301081	0	1
ASV_482	3	0.00301839	251	3
ASV_5341	10	0.00302107	1180.42	10
ASV_485	8	0.00302104	562.167	8
ASV_518	1	0.00172712	0	1
ASV_488	1	0.00172712	0	1
ASV_503	1	0.00302165	0	1
ASV_579	1	0.0017301	0	1
ASV_960	3	0.00178555	1.33333	3
ASV_450	1	0.00301492	0	1
ASV_515	1	0.00173609	0	1
ASV_400	1	0.00172712	0	1
ASV_653	1	0.00172712	0	1
ASV_467	1	0.0017301	0	1
ASV_586	3	0.00178554	53	3
ASV_458	3	0.00302394	501	3
ASV_593	1	0.00172712	0	1
ASV_3317	2	0.00301333	251	2
ASV_604	3	0.00302249	0	3
ASV_456	18	0.00302884	5463.62	18
ASV_596	4	0.00302566	0.4	4
ASV_5558	2	0.00178552	2.91667	2
ASV_563	1	0.00172712	0	1
ASV_638	8	0.00303451	7950.59	8
ASV_752	1	0.00172712	0	1
ASV_526	1	0.00172712	0	1
ASV_539	1	0.00301492	0	1
ASV_510	9	0.00302309	555.333	9
ASV_484	1	0.00172712	0	1
ASV_471	13	0.00302609	907.923	13
ASV_536	2	0.0017301	0	2
ASV_544	2	0.00302298	251	2
ASV_689	1	0.00172712	0	1
ASV_550	1	0.00173309	0	1
ASV_576	2	0.00302656	38.0952	2
ASV_577	1	0.00172712	0	1
ASV_723	1	0.00302318	0	1
ASV_844	5	0.00302255	995	5
ASV_517	4	0.00303137	968.542	4
ASV_698	1	0.00172712	0	1
ASV_502	1	0.00172712	0	1
ASV_542	13	0.00302609	907.923	13
ASV_441	1	0.00172712	0	1
ASV_489	1	0.00172712	0	1
ASV_658	3	0.00303138	1381.32	3
ASV_948	1	0.00172712	0	1
ASV_461	1	0.00172712	0	1
ASV_930	1	0.00172712	0	1
ASV_493	1	0.00172712	0	1
ASV_584	1	0.00302962	0	1
ASV_657	1	0.0017301	0	1
ASV_1777	2	0.0017301	0	2
ASV_618	6	0.00302296	300.011	6
ASV_595	1	0.00302734	0	1
ASV_552	4	0.00173611	0.333333	4
ASV_783	1	0.00172712	0	1
ASV_713	1	0.00172712	0	1
ASV_648	2	0.00301545	251	2
ASV_623	1	0.0017301	0	1
ASV_613	1	0.00302739	0	1
ASV_840	5	0.00303011	2187.5	5
ASV_816	1	0.00172712	0	1
ASV_571	1	0.00302165	0	1
ASV_733	1	0.00302388	0	1
ASV_655	1	0.00172712	0	1
ASV_862	1	0.00172712	0	1
ASV_562	1	0.00302162	0	1
ASV_780	2	0.00301679	251	2
ASV_667	1	0.00172712	0	1
ASV_690	1	0.00172712	0	1
ASV_685	2	0.0017331	2	2
ASV_706	1	0.00301901	0	1
ASV_634	7	0.00302669	1239	7
ASV_858	2	0.0017301	1	2
ASV_692	4	0.0030229	8.025	4
ASV_3870	1	0.00172712	0	1
ASV_979	1	0.00172712	0	1
ASV_672	1	0.00172712	0	1
ASV_1568	1	0.00172712	0	1
ASV_959	2	0.00301544	0	2
ASV_588	1	0.00172712	0	1
ASV_722	1	0.00172712	0	1
ASV_773	1	0.00172712	0	1
ASV_701	1	0.0017301	0	1
ASV_641	1	0.0017301	0	1
ASV_724	8	0.00303442	8023.18	8
ASV_782	3	0.00302071	500	3
ASV_870	14	0.00302611	365.54	14
ASV_703	2	0.00302282	251	2
ASV_1008	1	0.00178544	0	1
ASV_855	1	0.00172712	0	1
ASV_7988	2	0.0017301	1	2
ASV_947	1	0.00172712	0	1
ASV_762	1	0.00172712	0	1
ASV_1144	1	0.00301285	0	1
ASV_1105	2	0.00301866	500	2
ASV_927	1	0.00172712	0	1
ASV_740	3	0.00302652	251	3
ASV_6902	2	0.00178553	0	2
ASV_679	1	0.00172712	0	1
ASV_811	1	0.00172712	0	1
ASV_994	1	0.00172712	0	1
ASV_743	1	0.00172712	0	1
ASV_726	9	0.00302456	4640	9
ASV_790	1	0.00302576	0	1
ASV_719	2	0.00301501	251	2
ASV_786	1	0.00301883	0	1
ASV_986	1	0.00172712	0	1
ASV_1107	1	0.00172712	0	1
ASV_1456	2	0.00178553	0	2
ASV_988	1	0.00172712	0	1
ASV_843	1	0.00172712	0	1
ASV_957	1	0.00172712	0	1
ASV_3485	1	0.00172712	0	1
ASV_3280	1	0.0030203	0	1
ASV_985	1	0.00302255	0	1
ASV_1943	6	0.00302273	133.594	6
ASV_776	1	0.00301322	0	1
ASV_846	1	0.00302227	0	1
ASV_1192	1	0.00172712	0	1
ASV_1042	1	0.00172712	0	1
ASV_5557	1	0.00178551	0	1
ASV_1110	1	0.00301886	0	1
ASV_3295	1	0.0017301	0	1
ASV_1149	1	0.00172712	0	1
ASV_1001	1	0.00302299	0	1
ASV_778	1	0.00172712	0	1
ASV_896	2	0.00301893	500	2
ASV_881	1	0.00172712	0	1
ASV_1608	1	0.00172712	0	1
ASV_1196	1	0.00172712	0	1
ASV_882	1	0.00172712	0	1
ASV_1373	3	0.0030266	1476	3
ASV_954	1	0.00172712	0	1
ASV_1275	1	0.0017301	0	1
ASV_853	2	0.00301871	251	2
ASV_7320	5	0.00178555	4.5	5
ASV_1341	1	0.00173309	0	1
ASV_1304	7	0.00302091	251	7
ASV_1083	1	0.0017301	0	1
ASV_902	4	0.00302252	101.422	4
ASV_1067	1	0.00172712	0	1
ASV_901	1	0.00172712	0	1
ASV_1238	11	0.00303364	7335.66	11
ASV_1301	1	0.00172712	0	1
ASV_3344	1	0.00172712	0	1
ASV_1413	1	0.00172712	0	1
ASV_1074	1	0.00172712	0	1
ASV_1268	1	0.00172712	0	1
ASV_1018	1	0.00301998	0	1
ASV_1359	4	0.00178557	31.5833	4
ASV_1422	1	0.00172712	0	1
ASV_1572	1	0.00172712	0	1
ASV_1423	1	0.00172712	0	1
ASV_1119	1	0.00172712	0	1
ASV_1125	1	0.00172712	0	1
ASV_3853	5	0.00301731	739.5	5
ASV_1515	1	0.00172712	0	1
ASV_3303	1	0.00172712	0	1
ASV_1064	5	0.00302257	28.8928	5
ASV_964	1	0.00301712	0	1
ASV_1174	1	0.00172712	0	1
ASV_919	1	0.00172712	0	1
ASV_1151	1	0.00172712	0	1
ASV_1909	5	0.00301351	373.25	5
ASV_1325	1	0.00173309	0	1
ASV_5860	1	0.00172712	0	1
ASV_1363	2	0.00178549	10.25	2
ASV_1370	9	0.00302937	2794.18	9
ASV_1553	2	0.00302498	747	2
ASV_6994	4	0.00178559	11.5833	4
ASV_1308	2	0.0017361	3	2
ASV_7432	1	0.00178552	0	1
ASV_1035	4	0.00303067	1034.45	4
ASV_1025	2	0.00302489	251	2
ASV_1203	2	0.00302558	251	2
ASV_1048	1	0.00301718	0	1
ASV_2354	2	0.00301938	0.583333	2
ASV_1226	1	0.0030186	0	1
ASV_1509	3	0.00302108	500	3
ASV_1350	1	0.00172712	0	1
ASV_1518	2	0.0017301	1	2
ASV_1209	4	0.00302459	1239	4
ASV_1364	2	0.0017301	0	2
ASV_2158	1	0.00172712	0	1
ASV_1139	3	0.00303214	14355	3
ASV_1329	2	0.00302693	251	2
ASV_2149	1	0.00172712	0	1
ASV_1499	1	0.00301152	0	1
ASV_1562	1	0.00172712	0	1
ASV_1439	1	0.0017301	0	1
ASV_1655	6	0.00303119	1197.52	6
ASV_1108	4	0.00173611	0.333333	4
ASV_1479	2	0.00302217	0	2
ASV_1577	6	0.00303011	874.005	6
ASV_2769	1	0.00172712	0	1
ASV_1399	4	0.00302279	1243	4
ASV_2781	1	0.00172712	0	1
ASV_1775	1	0.00172712	0	1
ASV_1307	1	0.00302443	0	1
ASV_2880	2	0.0017301	1	2
ASV_5204	2	0.0017301	1	2
ASV_1964	2	0.00301838	0	2
ASV_1339	2	0.0017301	1	2
ASV_1178	2	0.0017301	1	2
ASV_1453	1	0.00172712	0	1
ASV_1519	2	0.0017301	1	2
ASV_1316	10	0.00302596	724.543	10
ASV_1418	4	0.003022	9.16525	4
ASV_6082	1	0.0017301	0	1
ASV_2124	7	0.00302093	246	7
ASV_3606	1	0.00172712	0	1
ASV_1452	1	0.00172712	0	1
ASV_1228	1	0.00172712	0	1
ASV_1820	17	0.00302634	1480.57	17
ASV_1448	1	0.00172712	0	1
ASV_2060	2	0.0017331	2	2
ASV_2051	2	0.00178546	3.91667	2
ASV_4450	2	0.00301475	251	2
ASV_1451	12	0.00302623	823.07	12
ASV_1956	1	0.0017301	0	1
ASV_1551	2	0.0017301	0	2
ASV_1546	6	0.0030266	214	6
ASV_1565	1	0.00172712	0	1
ASV_1753	1	0.00172712	0	1
ASV_1442	4	0.0030219	3.23142	4
ASV_7918	1	0.0017301	0	1
ASV_3015	5	0.00301937	1243	5
ASV_1944	9	0.00303081	2941.74	9
ASV_1476	3	0.00302691	500	3
ASV_2215	4	0.00301724	500	4
ASV_1624	1	0.00172712	0	1
ASV_1887	20	0.00302647	1615.46	20
ASV_2189	1	0.00172712	0	1
ASV_1729	1	0.00301476	0	1
ASV_1780	2	0.0017301	1	2
ASV_2291	8	0.00302562	891.178	8
ASV_2177	1	0.00172712	0	1
ASV_2081	1	0.00172712	0	1
ASV_1802	1	0.00172712	0	1
ASV_2460	1	0.00172712	0	1
ASV_1976	1	0.00172712	0	1
ASV_1646	1	0.00172712	0	1
ASV_2025	10	0.00303045	1014.66	10
ASV_1719	1	0.00172712	0	1
ASV_1879	1	0.00172712	0	1
ASV_2319	1	0.00172712	0	1
ASV_3611	1	0.00172712	0	1
ASV_1351	2	0.00302541	0	2
ASV_3669	9	0.00303087	1927.65	9
ASV_2066	6	0.00302317	1513.39	6
ASV_1524	1	0.00173609	0	1
ASV_2127	1	0.00172712	0	1
ASV_1693	3	0.00173611	0	3
ASV_1900	1	0.00172712	0	1
ASV_2008	1	0.00301541	0	1
ASV_3050	1	0.00172712	0	1
ASV_1844	13	0.00302601	453.978	13
ASV_1636	1	0.00172712	0	1
ASV_2403	1	0.0017301	0	1
ASV_1847	1	0.00172712	0	1
ASV_3225	2	0.0017301	0	2
ASV_1933	1	0.00302154	0	1
ASV_1657	1	0.00172712	0	1
ASV_1676	1	0.00301874	0	1
ASV_1702	1	0.0017301	0	1
ASV_2276	1	0.0017301	0	1
ASV_7726	2	0.0017301	0	2
ASV_2087	4	0.00301717	251	4
ASV_2890	8	0.0030256	116.875	8
ASV_2014	1	0.00172712	0	1
ASV_2038	5	0.00302263	993.103	5
ASV_5251	1	0.00172712	0	1
ASV_2169	2	0.00301886	251	2
ASV_1828	2	0.0017331	2	2
ASV_1807	1	0.00172712	0	1
ASV_3648	1	0.00172712	0	1
ASV_2612	6	0.00302544	183.137	6
ASV_1643	7	0.00302288	24.3407	7
ASV_2067	4	0.00302568	281.339	4
ASV_4340	1	0.0030094	0	1
ASV_3662	1	0.00172712	0	1
ASV_7276	1	0.00173609	0	1
ASV_2135	1	0.00172712	0	1
ASV_4203	1	0.0017301	0	1
ASV_2666	1	0.00172712	0	1
ASV_1920	1	0.00172712	0	1
ASV_2401	1	0.00172712	0	1
ASV_3684	2	0.00302637	0	2
ASV_2384	1	0.00172712	0	1
ASV_2131	5	0.00302165	251	5
ASV_3758	2	0.0017301	0	2
ASV_2462	1	0.00301902	0	1
ASV_2314	1	0.0017301	0	1
ASV_2739	1	0.00172712	0	1
ASV_3903	1	0.0017301	0	1
ASV_4173	1	0.00172712	0	1
ASV_2772	1	0.0017301	0	1
ASV_2746	1	0.00302165	0	1
ASV_1790	1	0.00302296	0	1
ASV_2331	1	0.00172712	0	1
ASV_2237	1	0.00172712	0	1
ASV_2380	4	0.00302273	15.9362	4
ASV_2293	5	0.00302658	141.333	5
ASV_2741	1	0.0017301	0	1
ASV_2608	1	0.00172712	0	1
ASV_3200	3	0.00300962	251	3
ASV_7321	1	0.00172712	0	1
ASV_3716	2	0.0017301	1	2
ASV_6443	1	0.00172712	0	1
ASV_2326	11	0.0030232	22.1597	11
ASV_2243	10	0.00303045	1014.66	10
ASV_1798	2	0.0017301	1	2
ASV_2463	1	0.00172712	0	1
ASV_2461	1	0.00172712	0	1
ASV_2327	1	0.00301696	0	1
ASV_2521	1	0.00172712	0	1
ASV_2660	1	0.00172712	0	1
ASV_3048	2	0.0017301	0	2
ASV_2107	9	0.00303035	2930.13	9
ASV_2825	1	0.00172712	0	1
ASV_2805	1	0.00172712	0	1
ASV_3988	1	0.00173309	0	1
ASV_3943	1	0.00172712	0	1
ASV_2022	2	0.00302785	1158.82	2
ASV_2414	3	0.003025	17.7279	3
ASV_4499	1	0.00172712	0	1
ASV_4677	1	0.00172712	0	1
ASV_2676	1	0.00172712	0	1
ASV_3185	3	0.00173611	5	3
ASV_5206	1	0.00172712	0	1
ASV_6824	4	0.00302164	0	4
ASV_3900	1	0.00301702	0	1
ASV_2879	5	0.00303027	3280.44	5
ASV_2416	1	0.00302965	0	1
ASV_2575	6	0.0030284	2792.8	6
ASV_5488	1	0.00172712	0	1
ASV_3963	5	0.00302554	494	5
ASV_2695	1	0.00172712	0	1
ASV_3390	2	0.00302184	0	2
ASV_2963	8	0.00303041	628.99	8
ASV_2467	1	0.00302877	0	1
ASV_3248	2	0.00302173	0	2
ASV_4400	1	0.00302273	0	1
ASV_3652	2	0.0017301	1	2
ASV_4561	1	0.0017301	0	1
ASV_3176	1	0.00172712	0	1
ASV_2785	3	0.00302562	501	3
ASV_6790	5	0.00302658	141.333	5
ASV_4031	1	0.00172712	0	1
ASV_3392	2	0.0017301	0	2
ASV_3347	14	0.00303361	11053.5	14
ASV_2589	4	0.0030249	1048.85	4
ASV_4276	5	0.00302911	349.5	5
ASV_3446	1	0.00172712	0	1
ASV_5232	2	0.0017301	1	2
ASV_2710	7	0.00303037	477.324	7
ASV_6311	4	0.00302105	372	4
ASV_5074	2	0.00178549	10.6667	2
ASV_3187	1	0.00172712	0	1
ASV_3907	1	0.0017301	0	1
ASV_4028	2	0.0017301	0	2
ASV_2779	1	0.00302637	0	1
ASV_2408	2	0.00302541	0	2
ASV_3863	1	0.0017301	0	1
ASV_5283	2	0.0017331	2	2
ASV_3026	9	0.00302549	445.273	9
ASV_3313	1	0.00172712	0	1
ASV_3027	2	0.00301886	251	2
ASV_6896	5	0.00302801	37.3763	5
ASV_4093	4	0.00303	61.4024	4
ASV_2981	5	0.00301351	373.25	5
ASV_3273	1	0.00302063	0	1
ASV_3645	7	0.00302257	505.887	7
ASV_3291	3	0.00302186	0	3
ASV_3815	3	0.00301715	0	3
ASV_3467	1	0.00172712	0	1
ASV_3766	1	0.0017301	0	1
ASV_4645	2	0.00302097	251	2
ASV_2780	1	0.00172712	0	1
ASV_5761	4	0.00173611	0.333333	4
ASV_3947	2	0.0017301	1	2
ASV_3763	1	0.0030263	0	1
ASV_4367	3	0.00302434	157.864	3
ASV_3435	2	0.00302097	251	2
ASV_3290	12	0.00303275	7107.19	12
ASV_4182	4	0.00302568	281.339	4
ASV_3848	1	0.00172712	0	1
ASV_4486	1	0.00172712	0	1
ASV_3385	1	0.00302093	0	1
ASV_4083	1	0.00172712	0	1
ASV_2991	2	0.00302202	0	2
ASV_4359	1	0.00172712	0	1
ASV_3570	1	0.00172712	0	1
ASV_4443	2	0.00300959	0	2
ASV_4288	1	0.00172712	0	1
ASV_3166	1	0.00172712	0	1
ASV_3266	1	0.00172712	0	1
ASV_2885	1	0.0017301	0	1
ASV_4753	2	0.00302883	500	2
ASV_3097	1	0.00172712	0	1
ASV_3438	3	0.00302702	86.7298	3
ASV_7567	1	0.0030177	0	1
ASV_6064	1	0.00301541	0	1
ASV_7596	1	0.00172712	0	1
ASV_3993	1	0.0017301	0	1
ASV_3541	5	0.00302554	494	5
ASV_3617	3	0.00173611	0	3
ASV_4771	1	0.00172712	0	1
ASV_4454	1	0.00172712	0	1
ASV_5139	2	0.0017301	0	2
ASV_3389	7	0.00303037	477.324	7
ASV_4225	1	0.0030057	0	1
ASV_4086	3	0.0017331	0	3
ASV_6099	1	0.00172712	0	1
ASV_5380	3	0.00302732	23.8	3
ASV_6562	3	0.00302694	397.174	3
ASV_3234	1	0.00172712	0	1
ASV_4236	1	0.00172712	0	1
ASV_5362	2	0.00301863	0	2
ASV_3752	2	0.0017301	1	2
ASV_5568	2	0.0017301	0	2
ASV_4943	7	0.00303086	11072.5	7
ASV_7354	5	0.0030249	1251.5	5
ASV_4656	1	0.00301541	0	1
ASV_4553	1	0.0017301	0	1
ASV_6874	8	0.00302101	677.917	8
ASV_6928	2	0.00302298	251	2
ASV_4619	6	0.00302785	2576.84	6
ASV_3933	1	0.00173309	0	1
ASV_4474	4	0.00302105	372	4
ASV_5203	3	0.00302434	157.864	3
ASV_5218	3	0.0017331	0	3
ASV_5118	1	0.00172712	0	1
ASV_7541	1	0.00172712	0	1
ASV_3783	1	0.00301861	0	1
ASV_4857	1	0.00301542	0	1
ASV_5056	1	0.00172712	0	1
ASV_6221	1	0.00301902	0	1
ASV_6171	7	0.00303019	816.163	7
ASV_6830	2	0.0017301	0	2
ASV_4757	4	0.0030274	42.6619	4
ASV_4536	2	0.00302744	9.4	2
ASV_7701	1	0.00173309	0	1
ASV_7599	3	0.0017331	0	3
ASV_4729	1	0.00172712	0	1
ASV_5786	3	0.0017331	3	3
ASV_4718	1	0.00173309	0	1
ASV_6821	3	0.00302691	500	3
ASV_6278	3	0.00302688	111.931	3
ASV_6511	2	0.00302541	0	2
ASV_5027	4	0.00302266	0	4
ASV_5478	4	0.00302164	0	4
ASV_5564	3	0.0017331	0	3
ASV_7978	12	0.00302577	1186.57	12
ASV_8061	4	0.00302269	251	4
ASV_7835	11	0.00302953	3004.74	11

[truncated: 8 more sheets: Rhizosphere_RT_network, Rhizosphere_RT_node, Bulk soil_WM_network, Bulk soil_WM_node, Bulk soil_MixOS_network, Bulk soil_MixOS_node, Bulk soil_RT_network, Bulk soil_RT_node]
